# Supplementary material for: Effects of scale worm parasitism on interactions between the symbiotic gill microbiome and gene regulation in deep sea mussel hosts
Source: Front Microbiol. 2022 Aug 15;13:940766. doi: 10.3389/fmicb.2022.940766 (PMC9421265; doi:10.3389/fmicb.2022.940766)
Supplement: Supplementary file 2 [file Data_Sheet_1.xls]

## Sheet: Summary
Supplementary Tables
No. Table	Captions
S1	Quality of sequencing of 16S rRNA
S2	Quality of sequencing of transcriptome
S3	Summary of transcriptome unigene annotation
S4	Length interval distribution of transcripts
S5	Correlation between top 30 microbe-microbe correlations
S6	Correlation between top30 microbe-347DEGs correlations
S7	DEGs with annotated functions related to immune response, nutrients anabolism and growth-related genes

## Sheet: Table S1
Table S1. Quality of sequencing of 16S rRNA
Sample Name	Raw PE	Raw Tags	Clean Tags	Effective Tags	Base	AvgLen	Q20	Q30	GC	Effective
					(nt)	(nt)			(%）	(%)
NPA.1	107079	70406	64925	63906	23680434	371	97.17	92.13	48.71	59.68
NPA.2	97830	66809	63075	61050	24310095	398	97.17	91.81	48.55	62.4
NPA.3	105866	72424	69771	62513	25741503	412	96.67	90.24	48.1	59.05
NPA.4	99169	75960	70892	61890	25315608	409	96.94	90.94	52.19	62.41
NPA.5	73962	52984	50934	46512	18945712	407	97.82	93.3	48.24	62.89
NPA.6	103250	70107	67731	64411	27373143	425	96.45	90.26	48.83	62.38
PA.1	93440	65964	64945	59792	23676505	396	97.44	92.5	46.57	63.99
PA.2	101384	67884	65775	62977	26497456	421	96.97	91.5	47.78	62.12
PA.3	101934	72846	69965	62903	25939612	412	97.26	92	46.99	61.71
PA.4	105641	68144	66003	62968	26089034	414	97.18	92	47.14	59.61
PA.5	100846	69050	66996	63331	26455891	418	97.16	91.82	47.08	62.8
PA.6	95010	69364	67067	60843	25129928	413	97.15	91.73	46.52	64.04
Note: PE is “paired-end” and “AvgLen” mean “average length”.

## Sheet: Table S2
Table S2 Quality of sequencing of transcriptome
Sample	Raw Reads	Clean Reads	Clean Bases	Error (%)	Q20 (%)	Q30 (%)	GC Content (%)
PA_1	22029813	21263955	6.38G	0.03	97.11	92.12	33.48
PA_2	20363805	19675171	5.9G	0.03	97.17	92.4	33.75
PA_3	20574005	20044195	6.01G	0.03	97.26	92.52	33.8
PA_4	22420357	21886113	6.57G	0.03	97.34	92.52	33.96
PA_5	23078871	22425378	6.73G	0.03	97.3	92.64	33.56
PA_6	22401398	21536238	6.46G	0.03	97.08	92.23	33.32
NPA_1	22934916	21934931	6.58G	0.03	97.53	93.1	34.5
NPA_2	23641533	22753163	6.83G	0.03	97.55	93.06	35.11
NPA_3	22538082	21774935	6.53G	0.03	97.51	92.97	34.78
NPA_6	20997174	20270099	6.08G	0.03	97.66	93.38	35.07
NPA_4	23589439	22893756	6.87G	0.03	97.18	92.29	33.7
NPA_5	22709420	22122209	6.64G	0.03	97.13	92.2	33.47

## Sheet: Table S3
Table S3 Summary of transcriptome unigene annotation
Datebase	Number of Unigenes	Percentage (%)
Annotated in NR	24202	34.97
Annotated in NT	11364	16.42
Annotated in KO	9678	13.98
Annotated in SwissProt	15217	21.99
Annotated in PFAM	20906	30.21
Annotated in GO	32214	46.55
Annotated in KOG	7769	11.22
Annotated in all Databases	2193	3.16
Annotated in at least one Database	43704	63.15
Total Unigenes	69197	100

## Sheet: Table S4
Table S4 Length interval distribution of transcripts
Transcript length interval	300-500 bp	500-1 kbp	1k-2 kbp	>2 kbp	Total
Number of transcripts	53440	50791	32068	15219	151518
Unigene length interval	300-500 bp	500-1 kbp	1k-2 kbp	>2 kbp	-
Number of Unigenes	25292	22914	14181	6810	69197

## Sheet: Table S5
Table S6 Correlation between TOP30 microbe-microbe
Symbiotic microorganism	Symbiotic microorganism	Correlation coefficient	p-value
Methyloprofundus	Methyloprofundus	1	0
Succinivibrio	Methyloprofundus	-0.783042	0.00259583
Kistimonas	Methyloprofundus	-0.566434	0.0590341
Candidatus_Vesicomyosocius	Methyloprofundus	0.727273	0.0100009
Bacteroides	Methyloprofundus	-0.697024	0.011761
Agathobacter	Methyloprofundus	-0.714537	0.00902393
Blautia	Methyloprofundus	-0.587413	0.0488449
Roseburia	Methyloprofundus	-0.661988	0.0190217
Ralstonia	Methyloprofundus	-0.462347	0.130186
Subdoligranulum	Methyloprofundus	-0.753066	0.00469389
Sulfurovum	Methyloprofundus	-0.13986	0.667151
Faecalibacterium	Methyloprofundus	-0.58494	0.0457391
Lachnospira	Methyloprofundus	-0.739455	0.00598623
Pseudomonas	Methyloprofundus	-0.477196	0.116707
Alcaligenes	Methyloprofundus	-0.549913	0.0639767
Dialister	Methyloprofundus	-0.783123	0.00259138
Dorea	Methyloprofundus	-0.68433	0.0140987
Fusicatenibacter	Methyloprofundus	-0.542908	0.0681501
Sutterella	Methyloprofundus	-0.754118	0.00460361
Cocleimonas	Methyloprofundus	-0.426573	0.1689
Rubritalea	Methyloprofundus	-0.0641835	0.842913
Lachnoclostridium	Methyloprofundus	-0.758407	0.0042492
Achromobacter	Methyloprofundus	-0.706316	0.0102418
Anaerostipes	Methyloprofundus	-0.508977	0.0910307
Serratia	Methyloprofundus	-0.336253	0.285226
SUP05_cluster	Methyloprofundus	0.0559441	0.86898
[Eubacterium]_hallii_group	Methyloprofundus	-0.608637	0.0357109
Lachnospiraceae_UCG-004	Methyloprofundus	-0.530331	0.076107
Marine_Methylotrophic_Group_2	Methyloprofundus	0.287357	0.365128
Lactobacillus	Methyloprofundus	-0.330994	0.293298
Methyloprofundus	Succinivibrio	-0.783042	0.00259583
Succinivibrio	Succinivibrio	1	0
Kistimonas	Succinivibrio	0.711856	0.00940843
Candidatus_Vesicomyosocius	Succinivibrio	-0.697619	0.0116589
Bacteroides	Succinivibrio	0.932384	9.92938e-06
Agathobacter	Succinivibrio	0.966256	3.25562e-07
Blautia	Succinivibrio	0.854228	0.000403724
Roseburia	Succinivibrio	0.906862	4.71236e-05
Ralstonia	Succinivibrio	0.517001	0.0852101
Subdoligranulum	Succinivibrio	0.948429	2.63386e-06
Sulfurovum	Succinivibrio	0.220676	0.490683
Faecalibacterium	Succinivibrio	0.916339	2.8011e-05
Lachnospira	Succinivibrio	0.964213	4.3528e-07
Pseudomonas	Succinivibrio	0.394683	0.204198
Alcaligenes	Succinivibrio	0.648925	0.0224255
Dialister	Succinivibrio	0.974336	8.39922e-08
Dorea	Succinivibrio	0.906679	4.75738e-05
Fusicatenibacter	Succinivibrio	0.805808	0.00155388
Sutterella	Succinivibrio	0.8304	0.000825096
Cocleimonas	Succinivibrio	0.562367	0.0570005
Rubritalea	Succinivibrio	0.337569	0.283226
Lachnoclostridium	Succinivibrio	0.877953	0.000173157
Achromobacter	Succinivibrio	0.662426	0.0189146
Anaerostipes	Succinivibrio	0.728261	0.00723601
Serratia	Succinivibrio	0.540176	0.0698271
SUP05_cluster	Succinivibrio	0.274065	0.388684
[Eubacterium]_hallii_group	Succinivibrio	0.846014	0.000523369
Lachnospiraceae_UCG-004	Succinivibrio	0.841209	0.00060512
Marine_Methylotrophic_Group_2	Succinivibrio	-0.102381	0.751535
Lactobacillus	Succinivibrio	0.376366	0.227881
Methyloprofundus	Kistimonas	-0.566434	0.0590341
Succinivibrio	Kistimonas	0.711856	0.00940843
Kistimonas	Kistimonas	1	0
Candidatus_Vesicomyosocius	Kistimonas	-0.811189	0.00236893
Bacteroides	Kistimonas	0.788092	0.00232868
Agathobacter	Kistimonas	0.756569	0.00439849
Blautia	Kistimonas	0.671329	0.0204419
Roseburia	Kistimonas	0.816922	0.00118061
Ralstonia	Kistimonas	0.238179	0.455989
Subdoligranulum	Kistimonas	0.542908	0.0681501
Sulfurovum	Kistimonas	0.0699301	0.834447
Faecalibacterium	Kistimonas	0.528897	0.0770524
Lachnospira	Kistimonas	0.72537	0.00758833
Pseudomonas	Kistimonas	0.161405	0.616271
Alcaligenes	Kistimonas	0.297724	0.347291
Dialister	Kistimonas	0.652602	0.0214257
Dorea	Kistimonas	0.733715	0.00660489
Fusicatenibacter	Kistimonas	0.605955	0.0367585
Sutterella	Kistimonas	0.391561	0.208123
Cocleimonas	Kistimonas	0.412587	0.184481
Rubritalea	Kistimonas	0.641835	0.0244481
Lachnoclostridium	Kistimonas	0.567923	0.054066
Achromobacter	Kistimonas	0.498365	0.0991335
Anaerostipes	Kistimonas	0.437792	0.154626
Serratia	Kistimonas	0.301226	0.341372
SUP05_cluster	Kistimonas	0.475524	0.121319
[Eubacterium]_hallii_group	Kistimonas	0.501859	0.0964144
Lachnospiraceae_UCG-004	Kistimonas	0.494007	0.102596
Marine_Methylotrophic_Group_2	Kistimonas	-0.244254	0.444226
Lactobacillus	Kistimonas	0.0633819	0.844854
Methyloprofundus	Candidatus_Vesicomyosocius	0.727273	0.0100009
Succinivibrio	Candidatus_Vesicomyosocius	-0.697619	0.0116589
Kistimonas	Candidatus_Vesicomyosocius	-0.811189	0.00236893
Candidatus_Vesicomyosocius	Candidatus_Vesicomyosocius	1	0
Bacteroides	Candidatus_Vesicomyosocius	-0.78459	0.0025116
Agathobacter	Candidatus_Vesicomyosocius	-0.767076	0.00359618
Blautia	Candidatus_Vesicomyosocius	-0.727273	0.0100009
Roseburia	Candidatus_Vesicomyosocius	-0.746497	0.00528802
Ralstonia	Candidatus_Vesicomyosocius	-0.157618	0.624676
Subdoligranulum	Candidatus_Vesicomyosocius	-0.602453	0.0381595
Sulfurovum	Candidatus_Vesicomyosocius	0.167832	0.603728
Faecalibacterium	Candidatus_Vesicomyosocius	-0.535903	0.0725075
Lachnospira	Candidatus_Vesicomyosocius	-0.75354	0.00465308
Pseudomonas	Candidatus_Vesicomyosocius	-0.0245616	0.939604
Alcaligenes	Candidatus_Vesicomyosocius	-0.357268	0.254246
Dialister	Candidatus_Vesicomyosocius	-0.659854	0.0195502
Dorea	Candidatus_Vesicomyosocius	-0.758407	0.0042492
Fusicatenibacter	Candidatus_Vesicomyosocius	-0.637479	0.0257544
Sutterella	Candidatus_Vesicomyosocius	-0.471324	0.121922
Cocleimonas	Candidatus_Vesicomyosocius	-0.0559441	0.86898
Rubritalea	Candidatus_Vesicomyosocius	-0.196116	0.54128
Lachnoclostridium	Candidatus_Vesicomyosocius	-0.634945	0.0265371
Achromobacter	Candidatus_Vesicomyosocius	-0.623852	0.0301677
Anaerostipes	Candidatus_Vesicomyosocius	-0.551689	0.0629477
Serratia	Candidatus_Vesicomyosocius	-0.353766	0.259267
SUP05_cluster	Candidatus_Vesicomyosocius	-0.251748	0.430115
[Eubacterium]_hallii_group	Candidatus_Vesicomyosocius	-0.587282	0.0446686
Lachnospiraceae_UCG-004	Candidatus_Vesicomyosocius	-0.461315	0.131159
Marine_Methylotrophic_Group_2	Candidatus_Vesicomyosocius	0.589083	0.0438576
Lactobacillus	Candidatus_Vesicomyosocius	-0.112679	0.727345
Methyloprofundus	Bacteroides	-0.697024	0.011761
Succinivibrio	Bacteroides	0.932384	9.92938e-06
Kistimonas	Bacteroides	0.788092	0.00232868
Candidatus_Vesicomyosocius	Bacteroides	-0.78459	0.0025116
Bacteroides	Bacteroides	1	0
Agathobacter	Bacteroides	0.989474	9.99995e-10
Blautia	Bacteroides	0.956219	1.1769e-06
Roseburia	Bacteroides	0.938285	6.35346e-06
Ralstonia	Bacteroides	0.408772	0.187049
Subdoligranulum	Bacteroides	0.863158	0.000298977
Sulfurovum	Bacteroides	0.0140105	0.96553
Faecalibacterium	Bacteroides	0.873684	0.000204101
Lachnospira	Bacteroides	0.973559	9.73726e-08
Pseudomonas	Bacteroides	0.321617	0.308007
Alcaligenes	Bacteroides	0.54386	0.0675724
Dialister	Bacteroides	0.929773	1.19471e-05
Dorea	Bacteroides	0.957621	1.00248e-06
Fusicatenibacter	Bacteroides	0.901754	6.1002e-05
Sutterella	Bacteroides	0.777232	0.00293144
Cocleimonas	Bacteroides	0.38529	0.216147
Rubritalea	Bacteroides	0.41971	0.174372
Lachnoclostridium	Bacteroides	0.901083	6.3043e-05
Achromobacter	Bacteroides	0.673433	0.0163648
Anaerostipes	Bacteroides	0.846811	0.000510687
Serratia	Bacteroides	0.557895	0.0594413
SUP05_cluster	Bacteroides	0.423819	0.169753
[Eubacterium]_hallii_group	Bacteroides	0.905642	5.01861e-05
Lachnospiraceae_UCG-004	Bacteroides	0.880582	0.000156004
Marine_Methylotrophic_Group_2	Bacteroides	-0.246481	0.439951
Lactobacillus	Bacteroides	0.39154	0.20815
Methyloprofundus	Agathobacter	-0.714537	0.00902393
Succinivibrio	Agathobacter	0.966256	3.25562e-07
Kistimonas	Agathobacter	0.756569	0.00439849
Candidatus_Vesicomyosocius	Agathobacter	-0.767076	0.00359618
Bacteroides	Agathobacter	0.989474	9.99995e-10
Agathobacter	Agathobacter	1	0
Blautia	Agathobacter	0.942208	4.60562e-06
Roseburia	Agathobacter	0.924175	1.73627e-05
Ralstonia	Agathobacter	0.45614	0.136108
Subdoligranulum	Agathobacter	0.907018	4.67451e-05
Sulfurovum	Agathobacter	0.0735553	0.820285
Faecalibacterium	Agathobacter	0.912281	3.52494e-05
Lachnospira	Agathobacter	0.987668	2.20011e-09
Pseudomonas	Agathobacter	0.328647	0.296942
Alcaligenes	Agathobacter	0.598246	0.039892
Dialister	Agathobacter	0.958828	8.69414e-07
Dorea	Agathobacter	0.950554	2.14183e-06
Fusicatenibacter	Agathobacter	0.891228	9.96396e-05
Sutterella	Agathobacter	0.795391	0.00198028
Cocleimonas	Agathobacter	0.416813	0.177675
Rubritalea	Agathobacter	0.380418	0.222507
Lachnoclostridium	Agathobacter	0.901083	6.3043e-05
Achromobacter	Agathobacter	0.675229	0.0159741
Anaerostipes	Agathobacter	0.823635	0.000991266
Serratia	Agathobacter	0.568421	0.0538084
SUP05_cluster	Agathobacter	0.413311	0.181721
[Eubacterium]_hallii_group	Agathobacter	0.912773	3.42995e-05
Lachnospiraceae_UCG-004	Agathobacter	0.891499	9.84525e-05
Marine_Methylotrophic_Group_2	Agathobacter	-0.194306	0.545093
Lactobacillus	Agathobacter	0.402122	0.195028
Methyloprofundus	Blautia	-0.587413	0.0488449
Succinivibrio	Blautia	0.854228	0.000403724
Kistimonas	Blautia	0.671329	0.0204419
Candidatus_Vesicomyosocius	Blautia	-0.727273	0.0100009
Bacteroides	Blautia	0.956219	1.1769e-06
Agathobacter	Blautia	0.942208	4.60562e-06
Blautia	Blautia	1	0
Roseburia	Blautia	0.894388	8.64551e-05
Ralstonia	Blautia	0.388792	0.211643
Subdoligranulum	Blautia	0.7986	0.00184042
Sulfurovum	Blautia	0.034965	0.921184
Faecalibacterium	Blautia	0.86515	0.000278812
Lachnospira	Blautia	0.943685	4.05651e-06
Pseudomonas	Blautia	0.207019	0.518551
Alcaligenes	Blautia	0.511384	0.0892572
Dialister	Blautia	0.848383	0.000486369
Dorea	Blautia	0.973583	9.69313e-08
Fusicatenibacter	Blautia	0.959721	7.80278e-07
Sutterella	Blautia	0.761369	0.00401672
Cocleimonas	Blautia	0.314685	0.319472
Rubritalea	Blautia	0.377969	0.225745
Lachnoclostridium	Blautia	0.878341	0.000170536
Achromobacter	Blautia	0.605926	0.0367703
Anaerostipes	Blautia	0.921854	2.01076e-05
Serratia	Blautia	0.560421	0.0580535
SUP05_cluster	Blautia	0.440559	0.154216
[Eubacterium]_hallii_group	Blautia	0.939651	5.69411e-06
Lachnospiraceae_UCG-004	Blautia	0.871777	0.000219251
Marine_Methylotrophic_Group_2	Blautia	-0.197558	0.53825
Lactobacillus	Blautia	0.380291	0.222673
Methyloprofundus	Roseburia	-0.661988	0.0190217
Succinivibrio	Roseburia	0.906862	4.71236e-05
Kistimonas	Roseburia	0.816922	0.00118061
Candidatus_Vesicomyosocius	Roseburia	-0.746497	0.00528802
Bacteroides	Roseburia	0.938285	6.35346e-06
Agathobacter	Roseburia	0.924175	1.73627e-05
Blautia	Roseburia	0.894388	8.64551e-05
Roseburia	Roseburia	1	0
Ralstonia	Roseburia	0.285718	0.367991
Subdoligranulum	Roseburia	0.800717	0.0017524
Sulfurovum	Roseburia	0.154933	0.630661
Faecalibacterium	Roseburia	0.821881	0.0010383
Lachnospira	Roseburia	0.907801	4.48683e-05
Pseudomonas	Roseburia	0.208482	0.515533
Alcaligenes	Roseburia	0.518526	0.084133
Dialister	Roseburia	0.847076	0.00050652
Dorea	Roseburia	0.941387	4.93535e-06
Fusicatenibacter	Roseburia	0.821881	0.0010383
Sutterella	Roseburia	0.693726	0.0123383
Cocleimonas	Roseburia	0.535225	0.0729392
Rubritalea	Roseburia	0.488369	0.107194
Lachnoclostridium	Roseburia	0.781529	0.00268026
Achromobacter	Roseburia	0.624651	0.0298952
Anaerostipes	Roseburia	0.745563	0.00537695
Serratia	Roseburia	0.546745	0.0658417
SUP05_cluster	Roseburia	0.246485	0.439943
[Eubacterium]_hallii_group	Roseburia	0.759901	0.00413075
Lachnospiraceae_UCG-004	Roseburia	0.749905	0.00497311
Marine_Methylotrophic_Group_2	Roseburia	-0.206189	0.520266
Lactobacillus	Roseburia	0.212766	0.50674
Methyloprofundus	Ralstonia	-0.462347	0.130186
Succinivibrio	Ralstonia	0.517001	0.0852101
Kistimonas	Ralstonia	0.238179	0.455989
Candidatus_Vesicomyosocius	Ralstonia	-0.157618	0.624676
Bacteroides	Ralstonia	0.408772	0.187049
Agathobacter	Ralstonia	0.45614	0.136108
Blautia	Ralstonia	0.388792	0.211643
Roseburia	Ralstonia	0.285718	0.367991
Ralstonia	Ralstonia	1	0
Subdoligranulum	Ralstonia	0.545614	0.0665163
Sulfurovum	Ralstonia	0.549913	0.0639767
Faecalibacterium	Ralstonia	0.42807	0.165056
Lachnospira	Ralstonia	0.511471	0.0891937
Pseudomonas	Ralstonia	0.572936	0.0515111
Alcaligenes	Ralstonia	0.32807	0.297841
Dialister	Ralstonia	0.595636	0.0409945
Dorea	Ralstonia	0.397536	0.20065
Fusicatenibacter	Ralstonia	0.378947	0.224448
Sutterella	Ralstonia	0.675538	0.0159075
Cocleimonas	Ralstonia	0.437829	0.154586
Rubritalea	Ralstonia	0.248254	0.436562
Lachnoclostridium	Ralstonia	0.581287	0.0474447
Achromobacter	Ralstonia	0.40406	0.192682
Anaerostipes	Ralstonia	0.47778	0.116196
Serratia	Ralstonia	0.282456	0.373725
SUP05_cluster	Ralstonia	0.360771	0.249283
[Eubacterium]_hallii_group	Ralstonia	0.565135	0.0555249
Lachnospiraceae_UCG-004	Ralstonia	0.529441	0.0766929
Marine_Methylotrophic_Group_2	Ralstonia	0.237485	0.457341
Lactobacillus	Ralstonia	0.582019	0.0470993
Methyloprofundus	Subdoligranulum	-0.753066	0.00469389
Succinivibrio	Subdoligranulum	0.948429	2.63386e-06
Kistimonas	Subdoligranulum	0.542908	0.0681501
Candidatus_Vesicomyosocius	Subdoligranulum	-0.602453	0.0381595
Bacteroides	Subdoligranulum	0.863158	0.000298977
Agathobacter	Subdoligranulum	0.907018	4.67451e-05
Blautia	Subdoligranulum	0.7986	0.00184042
Roseburia	Subdoligranulum	0.800717	0.0017524
Ralstonia	Subdoligranulum	0.545614	0.0665163
Subdoligranulum	Subdoligranulum	1	0
Sulfurovum	Subdoligranulum	0.245184	0.442438
Faecalibacterium	Subdoligranulum	0.947368	2.91072e-06
Lachnospira	Subdoligranulum	0.906538	4.79226e-05
Pseudomonas	Subdoligranulum	0.544816	0.0669951
Alcaligenes	Subdoligranulum	0.768421	0.00350216
Dialister	Subdoligranulum	0.937036	7.00761e-06
Dorea	Subdoligranulum	0.832176	0.000785256
Fusicatenibacter	Subdoligranulum	0.719298	0.00837003
Sutterella	Subdoligranulum	0.893453	9.02042e-05
Cocleimonas	Subdoligranulum	0.511384	0.0892572
Rubritalea	Subdoligranulum	0.242896	0.446843
Lachnoclostridium	Subdoligranulum	0.901083	6.3043e-05
Achromobacter	Subdoligranulum	0.729103	0.00713566
Anaerostipes	Subdoligranulum	0.761239	0.00402677
Serratia	Subdoligranulum	0.675439	0.0159289
SUP05_cluster	Subdoligranulum	0.25219	0.429083
[Eubacterium]_hallii_group	Subdoligranulum	0.850377	0.000456828
Lachnospiraceae_UCG-004	Subdoligranulum	0.816904	0.00118114
Marine_Methylotrophic_Group_2	Subdoligranulum	-0.0521748	0.872066
Lactobacillus	Subdoligranulum	0.585546	0.0454601
Methyloprofundus	Sulfurovum	-0.13986	0.667151
Succinivibrio	Sulfurovum	0.220676	0.490683
Kistimonas	Sulfurovum	0.0699301	0.834447
Candidatus_Vesicomyosocius	Sulfurovum	0.167832	0.603728
Bacteroides	Sulfurovum	0.0140105	0.96553
Agathobacter	Sulfurovum	0.0735553	0.820285
Blautia	Sulfurovum	0.034965	0.921184
Roseburia	Sulfurovum	0.154933	0.630661
Ralstonia	Sulfurovum	0.549913	0.0639767
Subdoligranulum	Sulfurovum	0.245184	0.442438
Sulfurovum	Sulfurovum	1	0
Faecalibacterium	Sulfurovum	0.220666	0.490702
Lachnospira	Sulfurovum	0.133806	0.678447
Pseudomonas	Sulfurovum	0.340353	0.279021
Alcaligenes	Sulfurovum	0.462347	0.130186
Dialister	Sulfurovum	0.137772	0.669388
Dorea	Sulfurovum	0.130517	0.685991
Fusicatenibacter	Sulfurovum	-0.0350263	0.913943
Sutterella	Sulfurovum	0.290046	0.360457
Cocleimonas	Sulfurovum	0.755245	0.00659654
Rubritalea	Sulfurovum	0.374404	0.230511
Lachnoclostridium	Sulfurovum	0.105824	0.743423
Achromobacter	Sulfurovum	0.243804	0.445092
Anaerostipes	Sulfurovum	0.0676264	0.834586
Serratia	Sulfurovum	0.311734	0.323944
SUP05_cluster	Sulfurovum	0.0909091	0.783197
[Eubacterium]_hallii_group	Sulfurovum	0.0462707	0.886455
Lachnospiraceae_UCG-004	Sulfurovum	0.0254268	0.93748
Marine_Methylotrophic_Group_2	Sulfurovum	0.686066	0.0137603
Lactobacillus	Sulfurovum	0.267612	0.400392
Methyloprofundus	Faecalibacterium	-0.58494	0.0457391
Succinivibrio	Faecalibacterium	0.916339	2.8011e-05
Kistimonas	Faecalibacterium	0.528897	0.0770524
Candidatus_Vesicomyosocius	Faecalibacterium	-0.535903	0.0725075
Bacteroides	Faecalibacterium	0.873684	0.000204101
Agathobacter	Faecalibacterium	0.912281	3.52494e-05
Blautia	Faecalibacterium	0.86515	0.000278812
Roseburia	Faecalibacterium	0.821881	0.0010383
Ralstonia	Faecalibacterium	0.42807	0.165056
Subdoligranulum	Faecalibacterium	0.947368	2.91072e-06
Sulfurovum	Faecalibacterium	0.220666	0.490702
Faecalibacterium	Faecalibacterium	1	0
Lachnospira	Faecalibacterium	0.906538	4.79226e-05
Pseudomonas	Faecalibacterium	0.425308	0.168098
Alcaligenes	Faecalibacterium	0.750877	0.00488595
Dialister	Faecalibacterium	0.886189	0.000123866
Dorea	Faecalibacterium	0.87458	0.000197274
Fusicatenibacter	Faecalibacterium	0.819298	0.00111065
Sutterella	Faecalibacterium	0.817183	0.00117275
Cocleimonas	Faecalibacterium	0.51839	0.0842288
Rubritalea	Faecalibacterium	0.337554	0.283249
Lachnoclostridium	Faecalibacterium	0.865746	0.000272992
Achromobacter	Faecalibacterium	0.610579	0.0349658
Anaerostipes	Faecalibacterium	0.793328	0.0020744
Serratia	Faecalibacterium	0.664912	0.0183149
SUP05_cluster	Faecalibacterium	0.374782	0.230003
[Eubacterium]_hallii_group	Faecalibacterium	0.884249	0.000134335
Lachnospiraceae_UCG-004	Faecalibacterium	0.867847	0.000253224
Marine_Methylotrophic_Group_2	Faecalibacterium	0.0755635	0.815451
Lactobacillus	Faecalibacterium	0.511471	0.0891937
Methyloprofundus	Lachnospira	-0.739455	0.00598623
Succinivibrio	Lachnospira	0.964213	4.3528e-07
Kistimonas	Lachnospira	0.72537	0.00758833
Candidatus_Vesicomyosocius	Lachnospira	-0.75354	0.00465308
Bacteroides	Lachnospira	0.973559	9.73726e-08
Agathobacter	Lachnospira	0.987668	2.20011e-09
Blautia	Lachnospira	0.943685	4.05651e-06
Roseburia	Lachnospira	0.907801	4.48683e-05
Ralstonia	Lachnospira	0.511471	0.0891937
Subdoligranulum	Lachnospira	0.906538	4.79226e-05
Sulfurovum	Lachnospira	0.133806	0.678447
Faecalibacterium	Lachnospira	0.906538	4.79226e-05
Lachnospira	Lachnospira	1	0
Pseudomonas	Lachnospira	0.321557	0.308103
Alcaligenes	Lachnospira	0.596128	0.0407848
Dialister	Lachnospira	0.94931	2.42003e-06
Dorea	Lachnospira	0.966254	3.25682e-07
Fusicatenibacter	Lachnospira	0.895956	8.04446e-05
Sutterella	Lachnospira	0.847076	0.00050652
Cocleimonas	Lachnospira	0.436631	0.155849
Rubritalea	Lachnospira	0.319594	0.311233
Lachnoclostridium	Lachnospira	0.93073	1.11731e-05
Achromobacter	Lachnospira	0.646315	0.0231553
Anaerostipes	Lachnospira	0.842343	0.000585001
Serratia	Lachnospira	0.514998	0.0866383
SUP05_cluster	Lachnospira	0.394376	0.204582
[Eubacterium]_hallii_group	Lachnospira	0.924785	1.66935e-05
Lachnospiraceae_UCG-004	Lachnospira	0.870622	0.000228842
Marine_Methylotrophic_Group_2	Lachnospira	-0.155546	0.629293
Lactobacillus	Lachnospira	0.390071	0.210013
Methyloprofundus	Pseudomonas	-0.477196	0.116707
Succinivibrio	Pseudomonas	0.394683	0.204198
Kistimonas	Pseudomonas	0.161405	0.616271
Candidatus_Vesicomyosocius	Pseudomonas	-0.0245616	0.939604
Bacteroides	Pseudomonas	0.321617	0.308007
Agathobacter	Pseudomonas	0.328647	0.296942
Blautia	Pseudomonas	0.207019	0.518551
Roseburia	Pseudomonas	0.208482	0.515533
Ralstonia	Pseudomonas	0.572936	0.0515111
Subdoligranulum	Pseudomonas	0.544816	0.0669951
Sulfurovum	Pseudomonas	0.340353	0.279021
Faecalibacterium	Pseudomonas	0.425308	0.168098
Lachnospira	Pseudomonas	0.321557	0.308103
Pseudomonas	Pseudomonas	1	0
Alcaligenes	Pseudomonas	0.572936	0.0515111
Dialister	Pseudomonas	0.469342	0.123716
Dorea	Pseudomonas	0.228322	0.475382
Fusicatenibacter	Pseudomonas	0.168717	0.600158
Sutterella	Pseudomonas	0.600322	0.0390303
Cocleimonas	Pseudomonas	0.529828	0.0764379
Rubritalea	Pseudomonas	0.359617	0.250911
Lachnoclostridium	Pseudomonas	0.54337	0.0678689
Achromobacter	Pseudomonas	0.554086	0.0615768
Anaerostipes	Pseudomonas	0.333963	0.288726
Serratia	Pseudomonas	0.483305	0.111439
SUP05_cluster	Pseudomonas	0.245616	0.44161
[Eubacterium]_hallii_group	Pseudomonas	0.396469	0.201973
Lachnospiraceae_UCG-004	Pseudomonas	0.431953	0.160838
Marine_Methylotrophic_Group_2	Pseudomonas	0.322611	0.306429
Lactobacillus	Pseudomonas	0.812726	0.00131233
Methyloprofundus	Alcaligenes	-0.549913	0.0639767
Succinivibrio	Alcaligenes	0.648925	0.0224255
Kistimonas	Alcaligenes	0.297724	0.347291
Candidatus_Vesicomyosocius	Alcaligenes	-0.357268	0.254246
Bacteroides	Alcaligenes	0.54386	0.0675724
Agathobacter	Alcaligenes	0.598246	0.039892
Blautia	Alcaligenes	0.511384	0.0892572
Roseburia	Alcaligenes	0.518526	0.084133
Ralstonia	Alcaligenes	0.32807	0.297841
Subdoligranulum	Alcaligenes	0.768421	0.00350216
Sulfurovum	Alcaligenes	0.462347	0.130186
Faecalibacterium	Alcaligenes	0.750877	0.00488595
Lachnospira	Alcaligenes	0.596128	0.0407848
Pseudomonas	Alcaligenes	0.572936	0.0515111
Alcaligenes	Alcaligenes	1	0
Dialister	Alcaligenes	0.602899	0.0379788
Dorea	Alcaligenes	0.535349	0.0728598
Fusicatenibacter	Alcaligenes	0.378947	0.224448
Sutterella	Alcaligenes	0.631955	0.027483
Cocleimonas	Alcaligenes	0.5324	0.0747563
Rubritalea	Alcaligenes	0.242896	0.446843
Lachnoclostridium	Alcaligenes	0.600722	0.0388657
Achromobacter	Alcaligenes	0.797345	0.00189421
Anaerostipes	Alcaligenes	0.522349	0.0814736
Serratia	Alcaligenes	0.801754	0.00171045
SUP05_cluster	Alcaligenes	0.259195	0.415929
[Eubacterium]_hallii_group	Alcaligenes	0.554439	0.0613768
Lachnospiraceae_UCG-004	Alcaligenes	0.511247	0.0893576
Marine_Methylotrophic_Group_2	Alcaligenes	0.286062	0.36739
Lactobacillus	Alcaligenes	0.677258	0.0155409
Methyloprofundus	Dialister	-0.783123	0.00259138
Succinivibrio	Dialister	0.974336	8.39922e-08
Kistimonas	Dialister	0.652602	0.0214257
Candidatus_Vesicomyosocius	Dialister	-0.659854	0.0195502
Bacteroides	Dialister	0.929773	1.19471e-05
Agathobacter	Dialister	0.958828	8.69414e-07
Blautia	Dialister	0.848383	0.000486369
Roseburia	Dialister	0.847076	0.00050652
Ralstonia	Dialister	0.595636	0.0409945
Subdoligranulum	Dialister	0.937036	7.00761e-06
Sulfurovum	Dialister	0.137772	0.669388
Faecalibacterium	Dialister	0.886189	0.000123866
Lachnospira	Dialister	0.94931	2.42003e-06
Pseudomonas	Dialister	0.469342	0.123716
Alcaligenes	Dialister	0.602899	0.0379788
Dialister	Dialister	1	0
Dorea	Dialister	0.866871	0.000262264
Fusicatenibacter	Dialister	0.817183	0.00117275
Sutterella	Dialister	0.849624	0.000467813
Cocleimonas	Dialister	0.478575	0.115503
Rubritalea	Dialister	0.310579	0.325836
Lachnoclostridium	Dialister	0.89979	6.71208e-05
Achromobacter	Dialister	0.684057	0.0141523
Anaerostipes	Dialister	0.763968	0.00382088
Serratia	Dialister	0.541157	0.0692221
SUP05_cluster	Dialister	0.304548	0.33581
[Eubacterium]_hallii_group	Dialister	0.893141	9.14845e-05
Lachnospiraceae_UCG-004	Dialister	0.907723	4.50536e-05
Marine_Methylotrophic_Group_2	Dialister	-0.145258	0.652398
Lactobacillus	Dialister	0.474655	0.118945
Methyloprofundus	Dorea	-0.68433	0.0140987
Succinivibrio	Dorea	0.906679	4.75738e-05
Kistimonas	Dorea	0.733715	0.00660489
Candidatus_Vesicomyosocius	Dorea	-0.758407	0.0042492
Bacteroides	Dorea	0.957621	1.00248e-06
Agathobacter	Dorea	0.950554	2.14183e-06
Blautia	Dorea	0.973583	9.69313e-08
Roseburia	Dorea	0.941387	4.93535e-06
Ralstonia	Dorea	0.397536	0.20065
Subdoligranulum	Dorea	0.832176	0.000785256
Sulfurovum	Dorea	0.130517	0.685991
Faecalibacterium	Dorea	0.87458	0.000197274
Lachnospira	Dorea	0.966254	3.25682e-07
Pseudomonas	Dorea	0.228322	0.475382
Alcaligenes	Dorea	0.535349	0.0728598
Dialister	Dorea	0.866871	0.000262264
Dorea	Dorea	1	0
Fusicatenibacter	Dorea	0.932885	9.57466e-06
Sutterella	Dorea	0.797375	0.00189291
Cocleimonas	Dorea	0.447989	0.144147
Rubritalea	Dorea	0.379519	0.223693
Lachnoclostridium	Dorea	0.893238	9.10834e-05
Achromobacter	Dorea	0.591398	0.0428301
Anaerostipes	Dorea	0.859999	0.000333262
Serratia	Dorea	0.498246	0.099227
SUP05_cluster	Dorea	0.352747	0.260737
[Eubacterium]_hallii_group	Dorea	0.894111	8.75525e-05
Lachnospiraceae_UCG-004	Dorea	0.817201	0.00117222
Marine_Methylotrophic_Group_2	Dorea	-0.16307	0.612587
Lactobacillus	Dorea	0.298402	0.346141
Methyloprofundus	Fusicatenibacter	-0.542908	0.0681501
Succinivibrio	Fusicatenibacter	0.805808	0.00155388
Kistimonas	Fusicatenibacter	0.605955	0.0367585
Candidatus_Vesicomyosocius	Fusicatenibacter	-0.637479	0.0257544
Bacteroides	Fusicatenibacter	0.901754	6.1002e-05
Agathobacter	Fusicatenibacter	0.891228	9.96396e-05
Blautia	Fusicatenibacter	0.959721	7.80278e-07
Roseburia	Fusicatenibacter	0.821881	0.0010383
Ralstonia	Fusicatenibacter	0.378947	0.224448
Subdoligranulum	Fusicatenibacter	0.719298	0.00837003
Sulfurovum	Fusicatenibacter	-0.0350263	0.913943
Faecalibacterium	Fusicatenibacter	0.819298	0.00111065
Lachnospira	Fusicatenibacter	0.895956	8.04446e-05
Pseudomonas	Fusicatenibacter	0.168717	0.600158
Alcaligenes	Fusicatenibacter	0.378947	0.224448
Dialister	Fusicatenibacter	0.817183	0.00117275
Dorea	Fusicatenibacter	0.932885	9.57466e-06
Fusicatenibacter	Fusicatenibacter	1	0
Sutterella	Fusicatenibacter	0.700961	0.0110981
Cocleimonas	Fusicatenibacter	0.311734	0.323944
Rubritalea	Fusicatenibacter	0.360772	0.249282
Lachnoclostridium	Fusicatenibacter	0.833943	0.000747126
Achromobacter	Fusicatenibacter	0.430997	0.16187
Anaerostipes	Fusicatenibacter	0.845029	0.000539398
Serratia	Fusicatenibacter	0.378947	0.224448
SUP05_cluster	Fusicatenibacter	0.427321	0.165877
[Eubacterium]_hallii_group	Fusicatenibacter	0.927036	1.43962e-05
Lachnospiraceae_UCG-004	Fusicatenibacter	0.891499	9.84525e-05
Marine_Methylotrophic_Group_2	Fusicatenibacter	-0.134935	0.675864
Lactobacillus	Fusicatenibacter	0.268081	0.399535
Methyloprofundus	Sutterella	-0.754118	0.00460361
Succinivibrio	Sutterella	0.8304	0.000825096
Kistimonas	Sutterella	0.391561	0.208123
Candidatus_Vesicomyosocius	Sutterella	-0.471324	0.121922
Bacteroides	Sutterella	0.777232	0.00293144
Agathobacter	Sutterella	0.795391	0.00198028
Blautia	Sutterella	0.761369	0.00401672
Roseburia	Sutterella	0.693726	0.0123383
Ralstonia	Sutterella	0.675538	0.0159075
Subdoligranulum	Sutterella	0.893453	9.02042e-05
Sulfurovum	Sutterella	0.290046	0.360457
Faecalibacterium	Sutterella	0.817183	0.00117275
Lachnospira	Sutterella	0.847076	0.00050652
Pseudomonas	Sutterella	0.600322	0.0390303
Alcaligenes	Sutterella	0.631955	0.027483
Dialister	Sutterella	0.849624	0.000467813
Dorea	Sutterella	0.797375	0.00189291
Fusicatenibacter	Sutterella	0.700961	0.0110981
Sutterella	Sutterella	1	0
Cocleimonas	Sutterella	0.485826	0.109312
Rubritalea	Sutterella	0.118316	0.714199
Lachnoclostridium	Sutterella	0.950997	2.04898e-06
Achromobacter	Sutterella	0.643163	0.0240596
Anaerostipes	Sutterella	0.837781	0.000669236
Serratia	Sutterella	0.522997	0.0810285
SUP05_cluster	Sutterella	0.174027	0.588559
[Eubacterium]_hallii_group	Sutterella	0.859925	0.000334098
Lachnospiraceae_UCG-004	Sutterella	0.768363	0.00350618
Marine_Methylotrophic_Group_2	Sutterella	-0.0148982	0.963347
Lactobacillus	Sutterella	0.620703	0.0312606
Methyloprofundus	Cocleimonas	-0.426573	0.1689
Succinivibrio	Cocleimonas	0.562367	0.0570005
Kistimonas	Cocleimonas	0.412587	0.184481
Candidatus_Vesicomyosocius	Cocleimonas	-0.0559441	0.86898
Bacteroides	Cocleimonas	0.38529	0.216147
Agathobacter	Cocleimonas	0.416813	0.177675
Blautia	Cocleimonas	0.314685	0.319472
Roseburia	Cocleimonas	0.535225	0.0729392
Ralstonia	Cocleimonas	0.437829	0.154586
Subdoligranulum	Cocleimonas	0.511384	0.0892572
Sulfurovum	Cocleimonas	0.755245	0.00659654
Faecalibacterium	Cocleimonas	0.51839	0.0842288
Lachnospira	Cocleimonas	0.436631	0.155849
Pseudomonas	Cocleimonas	0.529828	0.0764379
Alcaligenes	Cocleimonas	0.5324	0.0747563
Dialister	Cocleimonas	0.478575	0.115503
Dorea	Cocleimonas	0.447989	0.144147
Fusicatenibacter	Cocleimonas	0.311734	0.323944
Sutterella	Cocleimonas	0.485826	0.109312
Cocleimonas	Cocleimonas	1	0
Rubritalea	Cocleimonas	0.599046	0.0395583
Lachnoclostridium	Cocleimonas	0.402132	0.195016
Achromobacter	Cocleimonas	0.322682	0.306316
Anaerostipes	Cocleimonas	0.217116	0.49788
Serratia	Cocleimonas	0.31874	0.312602
SUP05_cluster	Cocleimonas	0.0979021	0.766288
[Eubacterium]_hallii_group	Cocleimonas	0.29542	0.351214
Lachnospiraceae_UCG-004	Cocleimonas	0.374138	0.230869
Marine_Methylotrophic_Group_2	Cocleimonas	0.578307	0.0488688
Lactobacillus	Cocleimonas	0.218315	0.49545
Methyloprofundus	Rubritalea	-0.0641835	0.842913
Succinivibrio	Rubritalea	0.337569	0.283226
Kistimonas	Rubritalea	0.641835	0.0244481
Candidatus_Vesicomyosocius	Rubritalea	-0.196116	0.54128
Bacteroides	Rubritalea	0.41971	0.174372
Agathobacter	Rubritalea	0.380418	0.222507
Blautia	Rubritalea	0.377969	0.225745
Roseburia	Rubritalea	0.488369	0.107194
Ralstonia	Rubritalea	0.248254	0.436562
Subdoligranulum	Rubritalea	0.242896	0.446843
Sulfurovum	Rubritalea	0.374404	0.230511
Faecalibacterium	Rubritalea	0.337554	0.283249
Lachnospira	Rubritalea	0.319594	0.311233
Pseudomonas	Rubritalea	0.359617	0.250911
Alcaligenes	Rubritalea	0.242896	0.446843
Dialister	Rubritalea	0.310579	0.325836
Dorea	Rubritalea	0.379519	0.223693
Fusicatenibacter	Rubritalea	0.360772	0.249282
Sutterella	Rubritalea	0.118316	0.714199
Cocleimonas	Rubritalea	0.599046	0.0395583
Rubritalea	Rubritalea	1	1.32832e-79
Lachnoclostridium	Rubritalea	0.232028	0.468047
Achromobacter	Rubritalea	0.30165	0.34066
Anaerostipes	Rubritalea	0.243195	0.446267
Serratia	Rubritalea	0.40185	0.195359
SUP05_cluster	Rubritalea	0.602611	0.0380952
[Eubacterium]_hallii_group	Rubritalea	0.261343	0.411935
Lachnospiraceae_UCG-004	Rubritalea	0.368582	0.238421
Marine_Methylotrophic_Group_2	Rubritalea	0.331511	0.292499
Lactobacillus	Rubritalea	0.247775	0.437475
Methyloprofundus	Lachnoclostridium	-0.758407	0.0042492
Succinivibrio	Lachnoclostridium	0.877953	0.000173157
Kistimonas	Lachnoclostridium	0.567923	0.054066
Candidatus_Vesicomyosocius	Lachnoclostridium	-0.634945	0.0265371
Bacteroides	Lachnoclostridium	0.901083	6.3043e-05
Agathobacter	Lachnoclostridium	0.901083	6.3043e-05
Blautia	Lachnoclostridium	0.878341	0.000170536
Roseburia	Lachnoclostridium	0.781529	0.00268026
Ralstonia	Lachnoclostridium	0.581287	0.0474447
Subdoligranulum	Lachnoclostridium	0.901083	6.3043e-05
Sulfurovum	Lachnoclostridium	0.105824	0.743423
Faecalibacterium	Lachnoclostridium	0.865746	0.000272992
Lachnospira	Lachnoclostridium	0.93073	1.11731e-05
Pseudomonas	Lachnoclostridium	0.54337	0.0678689
Alcaligenes	Lachnoclostridium	0.600722	0.0388657
Dialister	Lachnoclostridium	0.89979	6.71208e-05
Dorea	Lachnoclostridium	0.893238	9.10834e-05
Fusicatenibacter	Lachnoclostridium	0.833943	0.000747126
Sutterella	Lachnoclostridium	0.950997	2.04898e-06
Cocleimonas	Lachnoclostridium	0.402132	0.195016
Rubritalea	Lachnoclostridium	0.232028	0.468047
Lachnoclostridium	Lachnoclostridium	1	0
Achromobacter	Lachnoclostridium	0.652889	0.0213491
Anaerostipes	Lachnoclostridium	0.885134	0.000129477
Serratia	Lachnoclostridium	0.51238	0.0885302
SUP05_cluster	Lachnoclostridium	0.356275	0.255664
[Eubacterium]_hallii_group	Lachnoclostridium	0.937201	6.91835e-06
Lachnospiraceae_UCG-004	Lachnoclostridium	0.850182	0.000459652
Marine_Methylotrophic_Group_2	Lachnoclostridium	-0.117773	0.715462
Lactobacillus	Lachnoclostridium	0.579042	0.0485147
Methyloprofundus	Achromobacter	-0.706316	0.0102418
Succinivibrio	Achromobacter	0.662426	0.0189146
Kistimonas	Achromobacter	0.498365	0.0991335
Candidatus_Vesicomyosocius	Achromobacter	-0.623852	0.0301677
Bacteroides	Achromobacter	0.673433	0.0163648
Agathobacter	Achromobacter	0.675229	0.0159741
Blautia	Achromobacter	0.605926	0.0367703
Roseburia	Achromobacter	0.624651	0.0298952
Ralstonia	Achromobacter	0.40406	0.192682
Subdoligranulum	Achromobacter	0.729103	0.00713566
Sulfurovum	Achromobacter	0.243804	0.445092
Faecalibacterium	Achromobacter	0.610579	0.0349658
Lachnospira	Achromobacter	0.646315	0.0231553
Pseudomonas	Achromobacter	0.554086	0.0615768
Alcaligenes	Achromobacter	0.797345	0.00189421
Dialister	Achromobacter	0.684057	0.0141523
Dorea	Achromobacter	0.591398	0.0428301
Fusicatenibacter	Achromobacter	0.430997	0.16187
Sutterella	Achromobacter	0.643163	0.0240596
Cocleimonas	Achromobacter	0.322682	0.306316
Rubritalea	Achromobacter	0.30165	0.34066
Lachnoclostridium	Achromobacter	0.652889	0.0213491
Achromobacter	Achromobacter	1	0
Anaerostipes	Achromobacter	0.647827	0.0227303
Serratia	Achromobacter	0.849423	0.000470775
SUP05_cluster	Achromobacter	0.222292	0.48743
[Eubacterium]_hallii_group	Achromobacter	0.604031	0.0375237
Lachnospiraceae_UCG-004	Achromobacter	0.549395	0.0642793
Marine_Methylotrophic_Group_2	Achromobacter	-0.182321	0.57062
Lactobacillus	Achromobacter	0.714918	0.00897025
Methyloprofundus	Anaerostipes	-0.508977	0.0910307
Succinivibrio	Anaerostipes	0.728261	0.00723601
Kistimonas	Anaerostipes	0.437792	0.154626
Candidatus_Vesicomyosocius	Anaerostipes	-0.551689	0.0629477
Bacteroides	Anaerostipes	0.846811	0.000510687
Agathobacter	Anaerostipes	0.823635	0.000991266
Blautia	Anaerostipes	0.921854	2.01076e-05
Roseburia	Anaerostipes	0.745563	0.00537695
Ralstonia	Anaerostipes	0.47778	0.116196
Subdoligranulum	Anaerostipes	0.761239	0.00402677
Sulfurovum	Anaerostipes	0.0676264	0.834586
Faecalibacterium	Anaerostipes	0.793328	0.0020744
Lachnospira	Anaerostipes	0.842343	0.000585001
Pseudomonas	Anaerostipes	0.333963	0.288726
Alcaligenes	Anaerostipes	0.522349	0.0814736
Dialister	Anaerostipes	0.763968	0.00382088
Dorea	Anaerostipes	0.859999	0.000333262
Fusicatenibacter	Anaerostipes	0.845029	0.000539398
Sutterella	Anaerostipes	0.837781	0.000669236
Cocleimonas	Anaerostipes	0.217116	0.49788
Rubritalea	Anaerostipes	0.243195	0.446267
Lachnoclostridium	Anaerostipes	0.885134	0.000129477
Achromobacter	Anaerostipes	0.647827	0.0227303
Anaerostipes	Anaerostipes	1	0
Serratia	Anaerostipes	0.643577	0.0239394
SUP05_cluster	Anaerostipes	0.384402	0.217296
[Eubacterium]_hallii_group	Anaerostipes	0.932971	9.5152e-06
Lachnospiraceae_UCG-004	Anaerostipes	0.833814	0.000749867
Marine_Methylotrophic_Group_2	Anaerostipes	-0.170025	0.597292
Lactobacillus	Anaerostipes	0.595016	0.0412592
Methyloprofundus	Serratia	-0.336253	0.285226
Succinivibrio	Serratia	0.540176	0.0698271
Kistimonas	Serratia	0.301226	0.341372
Candidatus_Vesicomyosocius	Serratia	-0.353766	0.259267
Bacteroides	Serratia	0.557895	0.0594413
Agathobacter	Serratia	0.568421	0.0538084
Blautia	Serratia	0.560421	0.0580535
Roseburia	Serratia	0.546745	0.0658417
Ralstonia	Serratia	0.282456	0.373725
Subdoligranulum	Serratia	0.675439	0.0159289
Sulfurovum	Serratia	0.311734	0.323944
Faecalibacterium	Serratia	0.664912	0.0183149
Lachnospira	Serratia	0.514998	0.0866383
Pseudomonas	Serratia	0.483305	0.111439
Alcaligenes	Serratia	0.801754	0.00171045
Dialister	Serratia	0.541157	0.0692221
Dorea	Serratia	0.498246	0.099227
Fusicatenibacter	Serratia	0.378947	0.224448
Sutterella	Serratia	0.522997	0.0810285
Cocleimonas	Serratia	0.31874	0.312602
Rubritalea	Serratia	0.40185	0.195359
Lachnoclostridium	Serratia	0.51238	0.0885302
Achromobacter	Serratia	0.849423	0.000470775
Anaerostipes	Serratia	0.643577	0.0239394
Serratia	Serratia	1	0
SUP05_cluster	Serratia	0.287216	0.365374
[Eubacterium]_hallii_group	Serratia	0.54909	0.0644576
Lachnospiraceae_UCG-004	Serratia	0.534899	0.073147
Marine_Methylotrophic_Group_2	Serratia	0.0251878	0.938067
Lactobacillus	Serratia	0.761915	0.00397495
Methyloprofundus	SUP05_cluster	0.0559441	0.86898
Succinivibrio	SUP05_cluster	0.274065	0.388684
Kistimonas	SUP05_cluster	0.475524	0.121319
Candidatus_Vesicomyosocius	SUP05_cluster	-0.251748	0.430115
Bacteroides	SUP05_cluster	0.423819	0.169753
Agathobacter	SUP05_cluster	0.413311	0.181721
Blautia	SUP05_cluster	0.440559	0.154216
Roseburia	SUP05_cluster	0.246485	0.439943
Ralstonia	SUP05_cluster	0.360771	0.249283
Subdoligranulum	SUP05_cluster	0.25219	0.429083
Sulfurovum	SUP05_cluster	0.0909091	0.783197
Faecalibacterium	SUP05_cluster	0.374782	0.230003
Lachnospira	SUP05_cluster	0.394376	0.204582
Pseudomonas	SUP05_cluster	0.245616	0.44161
Alcaligenes	SUP05_cluster	0.259195	0.415929
Dialister	SUP05_cluster	0.304548	0.33581
Dorea	SUP05_cluster	0.352747	0.260737
Fusicatenibacter	SUP05_cluster	0.427321	0.165877
Sutterella	SUP05_cluster	0.174027	0.588559
Cocleimonas	SUP05_cluster	0.0979021	0.766288
Rubritalea	SUP05_cluster	0.602611	0.0380952
Lachnoclostridium	SUP05_cluster	0.356275	0.255664
Achromobacter	SUP05_cluster	0.222292	0.48743
Anaerostipes	SUP05_cluster	0.384402	0.217296
Serratia	SUP05_cluster	0.287216	0.365374
SUP05_cluster	SUP05_cluster	1	0
[Eubacterium]_hallii_group	SUP05_cluster	0.459147	0.133218
Lachnospiraceae_UCG-004	SUP05_cluster	0.450418	0.141721
Marine_Methylotrophic_Group_2	SUP05_cluster	0.276581	0.384166
Lactobacillus	SUP05_cluster	0.415503	0.179182
Methyloprofundus	[Eubacterium]_hallii_group	-0.608637	0.0357109
Succinivibrio	[Eubacterium]_hallii_group	0.846014	0.000523369
Kistimonas	[Eubacterium]_hallii_group	0.501859	0.0964144
Candidatus_Vesicomyosocius	[Eubacterium]_hallii_group	-0.587282	0.0446686
Bacteroides	[Eubacterium]_hallii_group	0.905642	5.01861e-05
Agathobacter	[Eubacterium]_hallii_group	0.912773	3.42995e-05
Blautia	[Eubacterium]_hallii_group	0.939651	5.69411e-06
Roseburia	[Eubacterium]_hallii_group	0.759901	0.00413075
Ralstonia	[Eubacterium]_hallii_group	0.565135	0.0555249
Subdoligranulum	[Eubacterium]_hallii_group	0.850377	0.000456828
Sulfurovum	[Eubacterium]_hallii_group	0.0462707	0.886455
Faecalibacterium	[Eubacterium]_hallii_group	0.884249	0.000134335
Lachnospira	[Eubacterium]_hallii_group	0.924785	1.66935e-05
Pseudomonas	[Eubacterium]_hallii_group	0.396469	0.201973
Alcaligenes	[Eubacterium]_hallii_group	0.554439	0.0613768
Dialister	[Eubacterium]_hallii_group	0.893141	9.14845e-05
Dorea	[Eubacterium]_hallii_group	0.894111	8.75525e-05
Fusicatenibacter	[Eubacterium]_hallii_group	0.927036	1.43962e-05
Sutterella	[Eubacterium]_hallii_group	0.859925	0.000334098
Cocleimonas	[Eubacterium]_hallii_group	0.29542	0.351214
Rubritalea	[Eubacterium]_hallii_group	0.261343	0.411935
Lachnoclostridium	[Eubacterium]_hallii_group	0.937201	6.91835e-06
Achromobacter	[Eubacterium]_hallii_group	0.604031	0.0375237
Anaerostipes	[Eubacterium]_hallii_group	0.932971	9.5152e-06
Serratia	[Eubacterium]_hallii_group	0.54909	0.0644576
SUP05_cluster	[Eubacterium]_hallii_group	0.459147	0.133218
[Eubacterium]_hallii_group	[Eubacterium]_hallii_group	1	0
Lachnospiraceae_UCG-004	[Eubacterium]_hallii_group	0.946591	3.12792e-06
Marine_Methylotrophic_Group_2	[Eubacterium]_hallii_group	-0.0968962	0.764505
Lactobacillus	[Eubacterium]_hallii_group	0.562757	0.056791
Methyloprofundus	Lachnospiraceae_UCG-004	-0.530331	0.076107
Succinivibrio	Lachnospiraceae_UCG-004	0.841209	0.00060512
Kistimonas	Lachnospiraceae_UCG-004	0.494007	0.102596
Candidatus_Vesicomyosocius	Lachnospiraceae_UCG-004	-0.461315	0.131159
Bacteroides	Lachnospiraceae_UCG-004	0.880582	0.000156004
Agathobacter	Lachnospiraceae_UCG-004	0.891499	9.84525e-05
Blautia	Lachnospiraceae_UCG-004	0.871777	0.000219251
Roseburia	Lachnospiraceae_UCG-004	0.749905	0.00497311
Ralstonia	Lachnospiraceae_UCG-004	0.529441	0.0766929
Subdoligranulum	Lachnospiraceae_UCG-004	0.816904	0.00118114
Sulfurovum	Lachnospiraceae_UCG-004	0.0254268	0.93748
Faecalibacterium	Lachnospiraceae_UCG-004	0.867847	0.000253224
Lachnospira	Lachnospiraceae_UCG-004	0.870622	0.000228842
Pseudomonas	Lachnospiraceae_UCG-004	0.431953	0.160838
Alcaligenes	Lachnospiraceae_UCG-004	0.511247	0.0893576
Dialister	Lachnospiraceae_UCG-004	0.907723	4.50536e-05
Dorea	Lachnospiraceae_UCG-004	0.817201	0.00117222
Fusicatenibacter	Lachnospiraceae_UCG-004	0.891499	9.84525e-05
Sutterella	Lachnospiraceae_UCG-004	0.768363	0.00350618
Cocleimonas	Lachnospiraceae_UCG-004	0.374138	0.230869
Rubritalea	Lachnospiraceae_UCG-004	0.368582	0.238421
Lachnoclostridium	Lachnospiraceae_UCG-004	0.850182	0.000459652
Achromobacter	Lachnospiraceae_UCG-004	0.549395	0.0642793
Anaerostipes	Lachnospiraceae_UCG-004	0.833814	0.000749867
Serratia	Lachnospiraceae_UCG-004	0.534899	0.073147
SUP05_cluster	Lachnospiraceae_UCG-004	0.450418	0.141721
[Eubacterium]_hallii_group	Lachnospiraceae_UCG-004	0.946591	3.12792e-06
Lachnospiraceae_UCG-004	Lachnospiraceae_UCG-004	1	1.32832e-79
Marine_Methylotrophic_Group_2	Lachnospiraceae_UCG-004	-0.0186579	0.954105
Lactobacillus	Lachnospiraceae_UCG-004	0.526763	0.0784752
Methyloprofundus	Marine_Methylotrophic_Group_2	0.287357	0.365128
Succinivibrio	Marine_Methylotrophic_Group_2	-0.102381	0.751535
Kistimonas	Marine_Methylotrophic_Group_2	-0.244254	0.444226
Candidatus_Vesicomyosocius	Marine_Methylotrophic_Group_2	0.589083	0.0438576
Bacteroides	Marine_Methylotrophic_Group_2	-0.246481	0.439951
Agathobacter	Marine_Methylotrophic_Group_2	-0.194306	0.545093
Blautia	Marine_Methylotrophic_Group_2	-0.197558	0.53825
Roseburia	Marine_Methylotrophic_Group_2	-0.206189	0.520266
Ralstonia	Marine_Methylotrophic_Group_2	0.237485	0.457341
Subdoligranulum	Marine_Methylotrophic_Group_2	-0.0521748	0.872066
Sulfurovum	Marine_Methylotrophic_Group_2	0.686066	0.0137603
Faecalibacterium	Marine_Methylotrophic_Group_2	0.0755635	0.815451
Lachnospira	Marine_Methylotrophic_Group_2	-0.155546	0.629293
Pseudomonas	Marine_Methylotrophic_Group_2	0.322611	0.306429
Alcaligenes	Marine_Methylotrophic_Group_2	0.286062	0.36739
Dialister	Marine_Methylotrophic_Group_2	-0.145258	0.652398
Dorea	Marine_Methylotrophic_Group_2	-0.16307	0.612587
Fusicatenibacter	Marine_Methylotrophic_Group_2	-0.134935	0.675864
Sutterella	Marine_Methylotrophic_Group_2	-0.0148982	0.963347
Cocleimonas	Marine_Methylotrophic_Group_2	0.578307	0.0488688
Rubritalea	Marine_Methylotrophic_Group_2	0.331511	0.292499
Lachnoclostridium	Marine_Methylotrophic_Group_2	-0.117773	0.715462
Achromobacter	Marine_Methylotrophic_Group_2	-0.182321	0.57062
Anaerostipes	Marine_Methylotrophic_Group_2	-0.170025	0.597292
Serratia	Marine_Methylotrophic_Group_2	0.0251878	0.938067
SUP05_cluster	Marine_Methylotrophic_Group_2	0.276581	0.384166
[Eubacterium]_hallii_group	Marine_Methylotrophic_Group_2	-0.0968962	0.764505
Lachnospiraceae_UCG-004	Marine_Methylotrophic_Group_2	-0.0186579	0.954105
Marine_Methylotrophic_Group_2	Marine_Methylotrophic_Group_2	1	0
Lactobacillus	Marine_Methylotrophic_Group_2	0.184485	0.565976
Methyloprofundus	Lactobacillus	-0.330994	0.293298
Succinivibrio	Lactobacillus	0.376366	0.227881
Kistimonas	Lactobacillus	0.0633819	0.844854
Candidatus_Vesicomyosocius	Lactobacillus	-0.112679	0.727345
Bacteroides	Lactobacillus	0.39154	0.20815
Agathobacter	Lactobacillus	0.402122	0.195028
Blautia	Lactobacillus	0.380291	0.222673
Roseburia	Lactobacillus	0.212766	0.50674
Ralstonia	Lactobacillus	0.582019	0.0470993
Subdoligranulum	Lactobacillus	0.585546	0.0454601
Sulfurovum	Lactobacillus	0.267612	0.400392
Faecalibacterium	Lactobacillus	0.511471	0.0891937
Lachnospira	Lactobacillus	0.390071	0.210013
Pseudomonas	Lactobacillus	0.812726	0.00131233
Alcaligenes	Lactobacillus	0.677258	0.0155409
Dialister	Lactobacillus	0.474655	0.118945
Dorea	Lactobacillus	0.298402	0.346141
Fusicatenibacter	Lactobacillus	0.268081	0.399535
Sutterella	Lactobacillus	0.620703	0.0312606
Cocleimonas	Lactobacillus	0.218315	0.49545
Rubritalea	Lactobacillus	0.247775	0.437475
Lachnoclostridium	Lactobacillus	0.579042	0.0485147
Achromobacter	Lactobacillus	0.714918	0.00897025
Anaerostipes	Lactobacillus	0.595016	0.0412592
Serratia	Lactobacillus	0.761915	0.00397495
SUP05_cluster	Lactobacillus	0.415503	0.179182
[Eubacterium]_hallii_group	Lactobacillus	0.562757	0.056791
Lachnospiraceae_UCG-004	Lactobacillus	0.526763	0.0784752
Marine_Methylotrophic_Group_2	Lactobacillus	0.184485	0.565976
Lactobacillus	Lactobacillus	1	0

## Sheet: Table S6
Table S5 Correlation between TOP30 microbe-347DEGs
Symbiotic microorganism	Unigenes	Correlation coefficient	p-value
Blautia	Cluster-205.38454	0.921192	2.09e-05
Rubritalea	Cluster-205.30185	0.91732	2.65e-05
Rubritalea	Cluster-205.21385	0.916218	2.82e-05
[Eubacterium]_hallii_group	Cluster-205.38454	0.912773	3.43e-05
Lachnospiraceae_UCG-004	Cluster-205.38454	0.911512	3.68e-05
Fusicatenibacter	Cluster-205.38454	0.892982	9.21e-05
Bacteroides	Cluster-205.38454	0.887719	0.000116071
Anaerostipes	Cluster-205.38454	0.878901	0.00016681
Rubritalea	Cluster-205.13256	0.874767	0.000195873
Agathobacter	Cluster-205.38454	0.873684	0.000204101
Rubritalea	Cluster-205.25039	0.852214	0.000430861
Fusicatenibacter	Cluster-205.15163	0.85114	0.000445901
Kistimonas	Cluster-205.21036	0.848383	0.000486369
Methyloprofundus	Cluster-205.6082	0.846154	0.00096954
Blautia	Cluster-205.15163	0.846154	0.00096954
Dorea	Cluster-205.38454	0.842777	0.000577426
Lachnospira	Cluster-205.38454	0.835991	0.000704749
Kistimonas	Cluster-205.16383	0.833881	0.000748445
SUP05_cluster	Cluster-205.31944	0.832484	0.000778512
Candidatus_Vesicomyosocius	Cluster-205.21	0.832092	0.000787114
Kistimonas	Cluster-205.30705	0.830124	0.000831418
Candidatus_Vesicomyosocius	Cluster-852.0	0.826588	0.000915842
Faecalibacterium	Cluster-205.38454	0.826316	0.000922597
SUP05_cluster	Cluster-205.22917	0.825175	0.0017186
Roseburia	Cluster-205.21036	0.817867	0.00115239
Dialister	Cluster-205.38454	0.817183	0.00117275
Roseburia	Cluster-205.8705	0.814826	0.00124505
Roseburia	Cluster-205.30705	0.811299	0.00135962
Candidatus_Vesicomyosocius	Cluster-298.0	0.809134	0.00143382
Methyloprofundus	Cluster-205.22703	0.804196	0.00274613
Kistimonas	Cluster-205.29643	0.804196	0.00274613
Fusicatenibacter	Cluster-13609.0	0.804168	0.00161583
Rubritalea	Cluster-205.33033	0.8037	0.00163387
Bacteroides	Cluster-205.8705	0.803509	0.00164127
Bacteroides	Cluster-205.21036	0.799023	0.00182256
Lachnoclostridium	Cluster-205.38454	0.798607	0.00184016
SUP05_cluster	Cluster-205.4721	0.797203	0.00316125
Rubritalea	Cluster-205.29643	0.791596	0.00215605
Rubritalea	Cluster-205.16383	0.791237	0.00217327
Kistimonas	Cluster-12993.0	0.79021	0.00361681
Dialister	Cluster-205.21036	0.789474	0.0022594
Fusicatenibacter	Cluster-205.8882	0.788737	0.00229613
Methyloprofundus	Cluster-205.17402	0.788092	0.00232868
Roseburia	Cluster-205.8882	0.785842	0.00244499
Agathobacter	Cluster-205.21036	0.784496	0.00251666
Roseburia	Cluster-205.38454	0.78308	0.00259375
Succinivibrio	Cluster-205.21036	0.782421	0.00263023
Rubritalea	Cluster-205.38773	0.780899	0.00271602
Faecalibacterium	Cluster-205.8882	0.779934	0.00277146
Agathobacter	Cluster-205.8705	0.777193	0.00293378
Methyloprofundus	Cluster-11710.0	0.775443	0.00304109
Kistimonas	Cluster-205.13256	0.772002	0.00326088
Succinivibrio	Cluster-205.38454	0.770153	0.00338385
SUP05_cluster	Cluster-205.30185	0.768989	0.00346299
Bacteroides	Cluster-205.30705	0.768421	0.00350216
Bacteroides	Cluster-205.15163	0.767076	0.00359618
Methyloprofundus	Cluster-205.8142	0.762238	0.00589748
Methyloprofundus	Cluster-205.23754	0.762238	0.00589748
Dorea	Cluster-205.15163	0.761934	0.00397351
Lachnospiraceae_UCG-004	Cluster-205.8882	0.76136	0.00401747
Lachnospiraceae_UCG-004	Cluster-205.21908	0.760879	0.00405449
Rubritalea	Cluster-205.206	0.760437	0.00408884
Anaerostipes	Cluster-205.15163	0.758127	0.00427167
Candidatus_Vesicomyosocius	Cluster-338.0	0.758055	0.00427744
Subdoligranulum	Cluster-205.38454	0.757895	0.0042904
Lachnospiraceae_UCG-004	Cluster-205.8705	0.756864	0.00437422
Kistimonas	Cluster-205.21385	0.756569	0.00439849
Fusicatenibacter	Cluster-205.8705	0.75614	0.00443383
Blautia	Cluster-205.8882	0.755722	0.00446854
Blautia	Cluster-13609.0	0.75554	0.00448375
Methyloprofundus	Cluster-205.20284	0.755245	0.00659654
Methyloprofundus	Cluster-205.16952	0.755245	0.00659654
Dialister	Cluster-205.36215	0.753297	0.00467396
Candidatus_Vesicomyosocius	Cluster-689.0	0.752674	0.00472788
Blautia	Cluster-205.8705	0.749563	0.00500405
Methyloprofundus	Cluster-205.11022	0.748252	0.00735321
Agathobacter	Cluster-205.8882	0.748244	0.00512479
SUP05_cluster	Cluster-205.21385	0.746061	0.00532944
Bacteroides	Cluster-205.12864	0.746061	0.00532944
SUP05_cluster	Cluster-15592.0	0.746061	0.00532944
Bacteroides	Cluster-205.8882	0.744723	0.00545783
Lachnospiraceae_UCG-004	Cluster-205.22917	0.744643	0.00546561
Fusicatenibacter	Cluster-205.18021	0.742558	0.00567053
Candidatus_Vesicomyosocius	Cluster-205.4103	0.739455	0.00598623
Dorea	Cluster-205.8882	0.739366	0.00599543
Blautia	Cluster-205.30705	0.739055	0.00602782
Agathobacter	Cluster-205.30705	0.738596	0.00607585
Rubritalea	Cluster-205.10492	0.73811	0.00612711
Fusicatenibacter	Cluster-205.12864	0.735553	0.00640179
Rubritalea	Cluster-205.16681	0.735337	0.0064254
Rubritalea	Cluster-11066.0	0.735337	0.0064254
SUP05_cluster	Cluster-205.23476	0.734266	0.0090521
Methyloprofundus	Cluster-9927.0	0.733338	0.0066471
SUP05_cluster	Cluster-205.39716	0.733212	0.00666123
SUP05_cluster	Cluster-205.16383	0.732365	0.00675706
SUP05_cluster	Cluster-205.11391	0.73205	0.00679293
Bacteroides	Cluster-12993.0	0.73205	0.00679293
Roseburia	Cluster-13609.0	0.731615	0.00684277
Roseburia	Cluster-205.36215	0.731615	0.00684277
Dorea	Cluster-205.30705	0.731467	0.00685975
Bacteroides	Cluster-13609.0	0.731393	0.00686829
Dorea	Cluster-205.8705	0.727933	0.00727529
Roseburia	Cluster-205.206	0.727641	0.00731054
SUP05_cluster	Cluster-205.23301	0.727273	0.0100009
Kistimonas	Cluster-13630.0	0.727273	0.0100009
[Eubacterium]_hallii_group	Cluster-205.15163	0.726094	0.00749897
Lachnospira	Cluster-205.21036	0.722936	0.00789483
Kistimonas	Cluster-205.206	0.722534	0.00794628
Fusicatenibacter	Cluster-205.30705	0.721053	0.00813826
Kistimonas	Cluster-205.5994	0.72034	0.00823184
SUP05_cluster	Cluster-205.10492	0.72028	0.0110205
Bacteroides	Cluster-205.206	0.720235	0.00824563
Kistimonas	Cluster-205.16681	0.719303	0.00836944
Lachnospiraceae_UCG-004	Cluster-205.12864	0.719216	0.00838104
SUP05_cluster	Cluster-205.31566	0.71804	0.00853932
Bacteroides	Cluster-205.8972	0.71804	0.00853932
Candidatus_Vesicomyosocius	Cluster-18270.0	0.717863	0.00856333
Succinivibrio	Cluster-205.8882	0.717409	0.00862515
Rubritalea	Cluster-205.39716	0.71688	0.00869761
Dorea	Cluster-13609.0	0.716425	0.00876025
Lachnospiraceae_UCG-004	Cluster-205.22920	0.715583	0.00887705
Rubritalea	Cluster-21219.0	0.715127	0.00894086
Lachnospiraceae_UCG-004	Cluster-13609.0	0.715094	0.00894547
Bacteroides	Cluster-205.22917	0.714537	0.00902393
Agathobacter	Cluster-205.12864	0.714537	0.00902393
Achromobacter	Cluster-205.21036	0.713799	0.00912859
Succinivibrio	Cluster-205.36215	0.713641	0.00915111
Kistimonas	Cluster-205.12864	0.713287	0.0121144
Methyloprofundus	Cluster-205.29587	0.713287	0.0121144
Rubritalea	Cluster-205.16163	0.71315	0.00922144
Kistimonas	Cluster-205.30185	0.709022	0.00982812
Lachnospiraceae_UCG-004	Cluster-10990.0	0.708319	0.00993444
Fusicatenibacter	Cluster-21219.0	0.707751	0.0100209
Bacteroides	Cluster-13630.0	0.707532	0.0100544
Faecalibacterium	Cluster-205.8705	0.707018	0.0101333
Blautia	Cluster-205.12864	0.706294	0.0132861
Methyloprofundus	Cluster-205.29282	0.706294	0.0132861
Methyloprofundus	Cluster-205.37536	0.706294	0.0132861
Rubritalea	Cluster-22196.0	0.706198	0.0102601
Lachnospira	Cluster-205.8705	0.705477	0.0103725
Candidatus_Vesicomyosocius	Cluster-205.1329	0.705021	0.0104442
Candidatus_Vesicomyosocius	Cluster-2083.0	0.704686	0.010497
Roseburia	Cluster-205.15163	0.704243	0.0105672
Succinivibrio	Cluster-205.8705	0.70419	0.0105756
Agathobacter	Cluster-205.15163	0.704029	0.0106012
Candidatus_Vesicomyosocius	Cluster-477.0	0.703118	0.0107471
Rubritalea	Cluster-205.31566	0.701898	0.0109447
Lachnospiraceae_UCG-004	Cluster-205.8972	0.701054	0.0110829
Blautia	Cluster-205.18021	0.699301	0.0145393
SUP05_cluster	Cluster-205.8957	0.699301	0.0145393
Blautia	Cluster-205.22917	0.699301	0.0145393
Methyloprofundus	Cluster-205.29291	0.699301	0.0145393
Fusicatenibacter	Cluster-205.36816	0.697329	0.0117085
Agathobacter	Cluster-205.22917	0.697024	0.011761
Rubritalea	Cluster-205.1990	0.695976	0.0119423
Rubritalea	Cluster-205.36258	0.695321	0.0120566
Fusicatenibacter	Cluster-205.8926	0.695005	0.012112
Bacteroides	Cluster-205.21908	0.694895	0.0121313
Fusicatenibacter	Cluster-205.21908	0.694895	0.0121313
Blautia	Cluster-205.206	0.69406	0.0122789
Kistimonas	Cluster-205.8705	0.693521	0.0123749
Fusicatenibacter	Cluster-205.22917	0.693521	0.0123749
Dialister	Cluster-205.8882	0.6925	0.0125583
Methyloprofundus	Cluster-205.14731	0.692308	0.0158777
Kistimonas	Cluster-205.30773	0.692308	0.0158777
Lachnospira	Cluster-205.30705	0.691368	0.0127639
Agathobacter	Cluster-205.8972	0.690019	0.0130122
Bacteroides	Cluster-205.36215	0.689547	0.0130999
Agathobacter	Cluster-205.36215	0.689547	0.0130999
Fusicatenibacter	Cluster-205.26212	0.689396	0.0131281
Rubritalea	Cluster-205.11391	0.689396	0.0131281
Rubritalea	Cluster-205.32482	0.68761	0.0134645
[Eubacterium]_hallii_group	Cluster-205.22917	0.686941	0.0135919
Methyloprofundus	Cluster-18684.1	0.686516	0.0136736
Agathobacter	Cluster-12993.0	0.686516	0.0136736
Dialister	Cluster-205.8705	0.686434	0.0136894
Marine_Methylotrophic_Group_2	Cluster-3967.0	0.685521	0.0138658
Kistimonas	Cluster-205.13391	0.685315	0.017305
Kistimonas	Cluster-205.13025	0.685315	0.017305
Roseburia	Cluster-205.36745	0.684627	0.0140403
Agathobacter	Cluster-205.21908	0.684313	0.014102
SUP05_cluster	Cluster-205.1990	0.684215	0.0141213
Agathobacter	Cluster-13609.0	0.684089	0.0141461
Roseburia	Cluster-205.36214	0.68322	0.0143181
Lachnospira	Cluster-205.8882	0.683187	0.0143248
Methyloprofundus	Cluster-205.29090	0.683116	0.014339
Kistimonas	Cluster-205.7537	0.683013	0.0143594
Methyloprofundus	Cluster-205.32057	0.683013	0.0143594
Lachnospiraceae_UCG-004	Cluster-205.15163	0.682892	0.0143836
Kistimonas	Cluster-20365.0	0.680802	0.0148051
Lachnospiraceae_UCG-004	Cluster-205.206	0.680362	0.014895
Kistimonas	Cluster-13609.0	0.679259	0.0151222
Rubritalea	Cluster-205.30705	0.67868	0.0152426
SUP05_cluster	Cluster-205.13256	0.678426	0.0152956
Methyloprofundus	Cluster-205.25511	0.678322	0.0188251
Methyloprofundus	Cluster-205.36111	0.678322	0.0188251
Methyloprofundus	Cluster-205.17268	0.678322	0.0188251
Methyloprofundus	Cluster-205.22366	0.678322	0.0188251
Rubritalea	Cluster-205.18021	0.677492	0.0154915
Fusicatenibacter	Cluster-205.206	0.677449	0.0155006
Lachnospira	Cluster-205.15163	0.676073	0.0157928
SUP05_cluster	Cluster-205.21908	0.676073	0.0157928
Fusicatenibacter	Cluster-205.8972	0.676008	0.0158067
Bacteroides	Cluster-205.22920	0.676008	0.0158067
Agathobacter	Cluster-13630.0	0.676008	0.0158067
Sutterella	Cluster-205.38454	0.675538	0.0159075
Roseburia	Cluster-205.16681	0.674916	0.0160416
SUP05_cluster	Cluster-205.35524	0.674878	0.0160499
Kistimonas	Cluster-22196.0	0.674356	0.0161631
Rubritalea	Cluster-205.14587	0.673926	0.0162567
Candidatus_Vesicomyosocius	Cluster-18225.0	0.672618	0.0165444
Rubritalea	Cluster-13609.0	0.672338	0.0166065
SUP05_cluster	Cluster-205.34986	0.671329	0.0204419
Kistimonas	Cluster-205.18021	0.671329	0.0204419
Methyloprofundus	Cluster-205.20997	0.671329	0.0204419
Blautia	Cluster-205.8972	0.671329	0.0204419
Dialister	Cluster-205.36214	0.671125	0.0168772
Rubritalea	Cluster-15918.0	0.670361	0.0170494
SUP05_cluster	Cluster-12483.0	0.67022	0.0170812
[Eubacterium]_hallii_group	Cluster-205.8882	0.669104	0.0173353
Roseburia	Cluster-15918.0	0.669031	0.0173522
Roseburia	Cluster-12993.0	0.669031	0.0173522
Kistimonas	Cluster-20337.0	0.669003	0.0173586
Kistimonas	Cluster-205.31931	0.669003	0.0173586
Serratia	Cluster-205.38454	0.668421	0.0174923
Subdoligranulum	Cluster-205.21036	0.668274	0.0175262
SUP05_cluster	Cluster-21219.0	0.667848	0.0176248
SUP05_cluster	Cluster-205.26064	0.667848	0.0176248
Rubritalea	Cluster-205.7001	0.666178	0.018015
Dorea	Cluster-205.21036	0.665698	0.0181282
Kistimonas	Cluster-205.31566	0.6655	0.0181751
Candidatus_Vesicomyosocius	Cluster-21313.0	0.6655	0.0181751
SUP05_cluster	Cluster-10990.0	0.664336	0.0221592
Kistimonas	Cluster-205.7563	0.664336	0.0221592
Blautia	Cluster-21219.0	0.664333	0.0184535
Lachnospiraceae_UCG-004	Cluster-205.36215	0.664151	0.018497
Bacteroides	Cluster-205.36214	0.663992	0.0185353
Agathobacter	Cluster-205.206	0.663187	0.0187296
Fusicatenibacter	Cluster-205.5171	0.663149	0.0187389
Methyloprofundus	Cluster-205.43102	0.661998	0.0190195
Roseburia	Cluster-205.18021	0.661988	0.0190217
Roseburia	Cluster-205.29643	0.661988	0.0190217
Kistimonas	Cluster-205.21908	0.661988	0.0190217
Candidatus_Vesicomyosocius	Cluster-457.0	0.660884	0.0192937
Candidatus_Vesicomyosocius	Cluster-1810.1	0.660884	0.0192937
Candidatus_Vesicomyosocius	Cluster-205.1315	0.660884	0.0192937
Candidatus_Vesicomyosocius	Cluster-465.0	0.660884	0.0192937
Candidatus_Vesicomyosocius	Cluster-752.0	0.660884	0.0192937
Candidatus_Vesicomyosocius	Cluster-205.24	0.660884	0.0192937
Candidatus_Vesicomyosocius	Cluster-461.0	0.660884	0.0192937
Candidatus_Vesicomyosocius	Cluster-205.19	0.660884	0.0192937
Candidatus_Vesicomyosocius	Cluster-376.0	0.660884	0.0192937
Candidatus_Vesicomyosocius	Cluster-561.0	0.660884	0.0192937
Candidatus_Vesicomyosocius	Cluster-766.0	0.660884	0.0192937
Candidatus_Vesicomyosocius	Cluster-732.0	0.660884	0.0192937
Candidatus_Vesicomyosocius	Cluster-239.0	0.660884	0.0192937
Candidatus_Vesicomyosocius	Cluster-546.0	0.660884	0.0192937
Candidatus_Vesicomyosocius	Cluster-361.0	0.660884	0.0192937
Candidatus_Vesicomyosocius	Cluster-336.0	0.660884	0.0192937
Candidatus_Vesicomyosocius	Cluster-610.0	0.660884	0.0192937
Candidatus_Vesicomyosocius	Cluster-1713.0	0.660368	0.0194219
Fusicatenibacter	Cluster-205.35524	0.660215	0.0194599
Methyloprofundus	Cluster-3717.0	0.659663	0.0195978
Candidatus_Vesicomyosocius	Cluster-9927.0	0.659653	0.0196004
Lachnospiraceae_UCG-004	Cluster-205.36816	0.659135	0.0197305
Bacteroides	Cluster-15918.0	0.658495	0.0198921
Fusicatenibacter	Cluster-205.6424	0.658495	0.0198921
SUP05_cluster	Cluster-205.17526	0.658495	0.0198921
Lachnospiraceae_UCG-004	Cluster-205.6424	0.657465	0.0201542
SUP05_cluster	Cluster-205.20815	0.657343	0.0239811
Methyloprofundus	Cluster-205.24022	0.657343	0.0239811
Kistimonas	Cluster-205.8972	0.657343	0.0239811
SUP05_cluster	Cluster-205.6190	0.657343	0.0239811
SUP05_cluster	Cluster-205.8990	0.657343	0.0239811
Rubritalea	Cluster-205.6897	0.657248	0.0202098
Blautia	Cluster-205.8926	0.653833	0.0210987
Fusicatenibacter	Cluster-20365.0	0.653727	0.0211267
Kistimonas	Cluster-7790.0	0.653192	0.0212685
Subdoligranulum	Cluster-205.8882	0.653173	0.0212736
Dorea	Cluster-205.18021	0.652583	0.021431
Rubritalea	Cluster-205.34986	0.652532	0.0214446
Rubritalea	Cluster-205.13025	0.652532	0.0214446
Bacteroides	Cluster-205.36745	0.65249	0.0214557
Lachnospiraceae_UCG-004	Cluster-12483.0	0.652295	0.0215081
Kistimonas	Cluster-205.27763	0.65149	0.0217247
Lachnospiraceae_UCG-004	Cluster-205.17526	0.65134	0.0217652
Lachnospiraceae_UCG-004	Cluster-205.5171	0.651137	0.0218201
Succinivibrio	Cluster-205.30705	0.650708	0.0219367
Blautia	Cluster-205.11582	0.65035	0.0259115
SUP05_cluster	Cluster-205.23225	0.65035	0.0259115
Kistimonas	Cluster-205.6681	0.65035	0.0259115
Blautia	Cluster-15918.0	0.65035	0.0259115
Blautia	Cluster-205.22920	0.65035	0.0259115
Blautia	Cluster-12993.0	0.65035	0.0259115
Methyloprofundus	Cluster-205.28126	0.65035	0.0259115
SUP05_cluster	Cluster-205.23187	0.65035	0.0259115
Blautia	Cluster-205.35524	0.650273	0.0220552
Lachnospiraceae_UCG-004	Cluster-15918.0	0.6502	0.022075
Lachnospiraceae_UCG-004	Cluster-13630.0	0.6502	0.022075
Rubritalea	Cluster-12483.0	0.649318	0.0223169
Agathobacter	Cluster-205.36214	0.648368	0.0225797
Bacteroides	Cluster-10990.0	0.647987	0.0226858
Bacteroides	Cluster-205.6190	0.647987	0.0226858
Fusicatenibacter	Cluster-205.6190	0.647987	0.0226858
Lachnospira	Cluster-13609.0	0.647479	0.0228276
Lachnospiraceae_UCG-004	Cluster-205.13638	0.646568	0.0230838
Fusicatenibacter	Cluster-205.10120	0.644892	0.0235602
Fusicatenibacter	Cluster-12483.0	0.644892	0.0235602
Agathobacter	Cluster-10990.0	0.644484	0.0236773
Bacteroides	Cluster-205.9824	0.644484	0.0236773
SUP05_cluster	Cluster-205.11554	0.644484	0.0236773
[Eubacterium]_hallii_group	Cluster-205.12864	0.64423	0.0237505
Methyloprofundus	Cluster-205.14865	0.643357	0.0279546
Methyloprofundus	Cluster-205.25204	0.643357	0.0279546
Kistimonas	Cluster-205.22917	0.643357	0.0279546
Kistimonas	Cluster-205.16992	0.643357	0.0279546
Kistimonas	Cluster-205.38773	0.643357	0.0279546
Methyloprofundus	Cluster-205.15907	0.643357	0.0279546
Kistimonas	Cluster-205.25039	0.643357	0.0279546
SUP05_cluster	Cluster-205.24165	0.643357	0.0279546
Methyloprofundus	Cluster-205.29647	0.643357	0.0279546
SUP05_cluster	Cluster-205.14691	0.643357	0.0279546
Succinivibrio	Cluster-205.36214	0.642979	0.0241131
Rubritalea	Cluster-205.38910	0.64278	0.0241712
Lachnospiraceae_UCG-004	Cluster-205.35524	0.642683	0.0241995
Dialister	Cluster-205.21908	0.64261	0.0242208
Bacteroides	Cluster-205.35524	0.64261	0.0242208
Roseburia	Cluster-20337.0	0.641984	0.0244041
Kistimonas	Cluster-205.33033	0.640982	0.0247
Bacteroides	Cluster-205.13025	0.640982	0.0247
Kistimonas	Cluster-9042.0	0.640982	0.0247
Agathobacter	Cluster-205.22920	0.640982	0.0247
Bacteroides	Cluster-205.6424	0.640982	0.0247
Lachnospira	Cluster-205.22917	0.640861	0.0247359
Lachnospira	Cluster-205.12864	0.640861	0.0247359
[Eubacterium]_hallii_group	Cluster-205.8705	0.640011	0.024989
Kistimonas	Cluster-21219.0	0.639728	0.0250739
Kistimonas	Cluster-205.36214	0.639436	0.0251615
Marine_Methylotrophic_Group_2	Cluster-205.20036	0.63937	0.0251812
Candidatus_Vesicomyosocius	Cluster-11710.0	0.6386	0.0254134
Candidatus_Vesicomyosocius	Cluster-205.8518	0.638362	0.0254856
Dialister	Cluster-205.12864	0.6381	0.0255651
Blautia	Cluster-205.21036	0.6381	0.0255651
SUP05_cluster	Cluster-205.22995	0.637479	0.0257544
Fusicatenibacter	Cluster-205.14587	0.637479	0.0257544
Candidatus_Vesicomyosocius	Cluster-1576.0	0.637039	0.025889
SUP05_cluster	Cluster-205.25039	0.636364	0.0301143
SUP05_cluster	Cluster-205.16975	0.636364	0.0301143
SUP05_cluster	Cluster-205.6424	0.636364	0.0301143
SUP05_cluster	Cluster-205.30773	0.636364	0.0301143
[Eubacterium]_hallii_group	Cluster-13609.0	0.635991	0.026212
Rubritalea	Cluster-205.15361	0.635816	0.0262663
Lachnospiraceae_UCG-004	Cluster-205.6190	0.635671	0.0263114
Dorea	Cluster-205.206	0.635573	0.0263416
Bacteroides	Cluster-205.18021	0.633976	0.0268409
Bacteroides	Cluster-205.25708	0.633976	0.0268409
Fusicatenibacter	Cluster-15918.0	0.633976	0.0268409
Fusicatenibacter	Cluster-205.22920	0.633976	0.0268409
Lachnospiraceae_UCG-004	Cluster-205.30705	0.633146	0.0271033
Lachnospiraceae_UCG-004	Cluster-205.21036	0.632769	0.0272229
Bacteroides	Cluster-205.16681	0.63269	0.0272482
Bacteroides	Cluster-12483.0	0.632525	0.0273009
Lachnospira	Cluster-205.21908	0.631206	0.0277237
Fusicatenibacter	Cluster-10990.0	0.630474	0.0279603
Bacteroides	Cluster-205.13638	0.630474	0.0279603
SUP05_cluster	Cluster-205.27763	0.630474	0.0279603
Fusicatenibacter	Cluster-19111.0	0.630474	0.0279603
Anaerostipes	Cluster-205.11582	0.629993	0.0281165
SUP05_cluster	Cluster-205.8972	0.629371	0.0323947
Kistimonas	Cluster-15918.0	0.629371	0.0323947
Blautia	Cluster-205.6190	0.629371	0.0323947
Blautia	Cluster-205.6424	0.629371	0.0323947
Rubritalea	Cluster-15592.0	0.628672	0.0285491
Candidatus_Vesicomyosocius	Cluster-21939.1	0.628406	0.0286367
Lachnospiraceae_UCG-004	Cluster-19111.0	0.628406	0.0286367
Bacteroides	Cluster-205.27763	0.62807	0.0287476
Kistimonas	Cluster-12483.0	0.62789	0.0288071
Fusicatenibacter	Cluster-205.11582	0.626971	0.0291129
Bacteroides	Cluster-205.32082	0.626971	0.0291129
Kistimonas	Cluster-205.11554	0.626971	0.0291129
Blautia	Cluster-20337.0	0.626971	0.0291129
Roseburia	Cluster-205.12864	0.626776	0.0291781
Bacteroides	Cluster-21219.0	0.626764	0.029182
Fusicatenibacter	Cluster-20337.0	0.626316	0.0293323
Lachnospiraceae_UCG-004	Cluster-12857.0	0.625868	0.0294827
Candidatus_Vesicomyosocius	Cluster-2630.0	0.625832	0.0294951
Kistimonas	Cluster-205.35524	0.625668	0.0295504
Lachnospiraceae_UCG-004	Cluster-205.25708	0.624773	0.0298534
Kistimonas	Cluster-205.26320	0.623598	0.0302549
Kistimonas	Cluster-205.25708	0.622378	0.0348001
Kistimonas	Cluster-205.9824	0.622378	0.0348001
Candidatus_Vesicomyosocius	Cluster-205.32438	0.622378	0.0348001
Kistimonas	Cluster-205.32332	0.622378	0.0348001
Kistimonas	Cluster-205.31169	0.622378	0.0348001
Lachnospira	Cluster-205.36215	0.621873	0.0308513
Marine_Methylotrophic_Group_2	Cluster-298.0	0.621277	0.0310592
Rubritalea	Cluster-205.21908	0.621234	0.0310742
Lachnospiraceae_UCG-004	Cluster-205.20376	0.621141	0.0311068
Kistimonas	Cluster-205.36215	0.621141	0.0311068
Lachnospiraceae_UCG-004	Cluster-205.9824	0.621141	0.0311068
Lachnospiraceae_UCG-004	Cluster-12993.0	0.621141	0.0311068
Lachnospiraceae_UCG-004	Cluster-205.13059	0.621141	0.0311068
Dorea	Cluster-205.12864	0.620835	0.0312139
Rubritalea	Cluster-205.4721	0.62044	0.0313529
Agathobacter	Cluster-205.6424	0.619966	0.0315202
Blautia	Cluster-205.27763	0.619966	0.0315202
SUP05_cluster	Cluster-7790.0	0.619908	0.0315405
Roseburia	Cluster-205.13025	0.619734	0.0316024
Blautia	Cluster-205.21908	0.619734	0.0316024
[Eubacterium]_hallii_group	Cluster-205.8972	0.619315	0.0317509
Methyloprofundus	Cluster-205.36464	0.618638	0.0319923
Achromobacter	Cluster-205.38454	0.617763	0.0323061
Methyloprofundus	Cluster-22579.0	0.617548	0.0323835
Bacteroides	Cluster-205.5171	0.617293	0.0324755
Faecalibacterium	Cluster-205.11582	0.616463	0.032776
Bacteroides	Cluster-205.32332	0.616463	0.032776
Dialister	Cluster-205.22917	0.616347	0.0328184
Kistimonas	Cluster-205.36745	0.615756	0.033034
Kistimonas	Cluster-10990.0	0.615385	0.0373345
Methyloprofundus	Cluster-205.10502	0.615385	0.0373345
Blautia	Cluster-205.32082	0.615385	0.0373345
Methyloprofundus	Cluster-205.28446	0.615385	0.0373345
Kistimonas	Cluster-205.24711	0.615385	0.0373345
Blautia	Cluster-13630.0	0.615385	0.0373345
Kistimonas	Cluster-205.10492	0.615385	0.0373345
Blautia	Cluster-19111.0	0.615385	0.0373345
Rubritalea	Cluster-205.35524	0.614759	0.0334001
Roseburia	Cluster-20365.0	0.614566	0.0334711
Fusicatenibacter	Cluster-205.40688	0.614553	0.0334758
Bacteroides	Cluster-20337.0	0.614035	0.0336674
Lachnospiraceae_UCG-004	Cluster-21219.0	0.61347	0.0338774
Blautia	Cluster-205.26212	0.613309	0.0339374
Agathobacter	Cluster-205.25708	0.612961	0.0340673
Agathobacter	Cluster-205.9824	0.612961	0.0340673
Agathobacter	Cluster-15918.0	0.612961	0.0340673
Fusicatenibacter	Cluster-12993.0	0.612961	0.0340673
[Eubacterium]_hallii_group	Cluster-205.21908	0.612939	0.0340756
Lachnospira	Cluster-205.8972	0.612691	0.0341681
Roseburia	Cluster-13630.0	0.612691	0.0341681
[Eubacterium]_hallii_group	Cluster-205.22920	0.612197	0.0343538
Fusicatenibacter	Cluster-205.15361	0.610526	0.034986
Blautia	Cluster-12483.0	0.610253	0.0350902
Rubritalea	Cluster-205.22917	0.609743	0.0352853
Rubritalea	Cluster-205.31169	0.609743	0.0352853
Agathobacter	Cluster-205.13638	0.609458	0.0353946
Bacteroides	Cluster-205.29643	0.609458	0.0353946
Fusicatenibacter	Cluster-2473.0	0.60931	0.0354516
Blautia	Cluster-205.36816	0.609096	0.0355341
Candidatus_Vesicomyosocius	Cluster-205.6082	0.608392	0.040002
Methyloprofundus	Cluster-205.445	0.608392	0.040002
Methyloprofundus	Cluster-852.0	0.608244	0.0358633
Marine_Methylotrophic_Group_2	Cluster-18270.0	0.607103	0.0363077
Bacteroides	Cluster-205.7537	0.607018	0.036341
Bacteroides	Cluster-205.11554	0.607018	0.036341
Roseburia	Cluster-205.7537	0.60671	0.0364614
Fusicatenibacter	Cluster-205.38910	0.60671	0.0364614
Fusicatenibacter	Cluster-205.32082	0.605955	0.0367585
Agathobacter	Cluster-205.6190	0.605955	0.0367585
Bacteroides	Cluster-205.8926	0.605855	0.0367981
Succinivibrio	Cluster-205.21908	0.60577	0.0368318
Bacteroides	Cluster-205.5994	0.605697	0.0368604
Kistimonas	Cluster-205.5171	0.605649	0.0368796
Lachnospira	Cluster-12993.0	0.605649	0.0368796
Fusicatenibacter	Cluster-205.17526	0.605263	0.0370324
[Eubacterium]_hallii_group	Cluster-205.11582	0.605078	0.0371059
Rubritalea	Cluster-7790.0	0.604607	0.0372936
Agathobacter	Cluster-12483.0	0.604255	0.0374338
Fusicatenibacter	Cluster-205.5994	0.603828	0.037605
Agathobacter	Cluster-205.17526	0.603509	0.0377332
Blautia	Cluster-205.10120	0.603198	0.0378582
Dialister	Cluster-205.30705	0.602899	0.0379788
Rubritalea	Cluster-205.31944	0.602553	0.0381188
Bacteroides	Cluster-205.13059	0.602453	0.0381595
Dialister	Cluster-205.8972	0.601844	0.0384066
Dialister	Cluster-12993.0	0.601844	0.0384066
Anaerostipes	Cluster-205.22917	0.601519	0.0385394
Blautia	Cluster-205.20898	0.601399	0.0428069
SUP05_cluster	Cluster-205.12864	0.601399	0.0428069
Kistimonas	Cluster-205.13638	0.601399	0.0428069
Candidatus_Vesicomyosocius	Cluster-205.15907	0.601399	0.0428069
Blautia	Cluster-205.13025	0.601399	0.0428069
Methyloprofundus	Cluster-205.29854	0.601399	0.0428069
Methyloprofundus	Cluster-13664.0	0.601399	0.0428069
Kistimonas	Cluster-205.6190	0.601399	0.0428069
SUP05_cluster	Cluster-205.16163	0.601399	0.0428069
SUP05_cluster	Cluster-13630.0	0.601399	0.0428069
Methyloprofundus	Cluster-205.30042	0.601399	0.0428069
Methyloprofundus	Cluster-205.35793	0.601399	0.0428069
Lachnospiraceae_UCG-004	Cluster-205.12980	0.600397	0.0389992
Lachnospiraceae_UCG-004	Cluster-205.11554	0.600397	0.0389992
Agathobacter	Cluster-205.11554	0.6	0.0391629
Agathobacter	Cluster-205.36745	0.599008	0.0395742
Blautia	Cluster-205.38910	0.598606	0.0397413
Roseburia	Cluster-21219.0	0.598231	0.0398981
Methyloprofundus	Cluster-205.32876	0.597548	0.0401847
Fusicatenibacter	Cluster-205.16681	0.59754	0.0401878
Dorea	Cluster-205.22917	0.596143	0.0407785
Roseburia	Cluster-205.38910	0.595745	0.040948
Roseburia	Cluster-205.21908	0.595745	0.040948
Methyloprofundus	Cluster-205.33315	0.595447	0.0410748
Bacteroides	Cluster-205.20898	0.595447	0.0410748
Fusicatenibacter	Cluster-205.20898	0.595447	0.0410748
Fusicatenibacter	Cluster-205.25708	0.595447	0.0410748
Bacteroides	Cluster-205.16992	0.595447	0.0410748
Kistimonas	Cluster-205.38454	0.595447	0.0410748
Lachnospira	Cluster-205.206	0.595016	0.0412592
Dialister	Cluster-10990.0	0.594593	0.0414408
Dialister	Cluster-13630.0	0.594593	0.0414408
Blautia	Cluster-205.9824	0.594406	0.0457531
Kistimonas	Cluster-205.6285	0.594406	0.0457531
SUP05_cluster	Cluster-205.22920	0.594406	0.0457531
Kistimonas	Cluster-205.14587	0.594406	0.0457531
SUP05_cluster	Cluster-205.20644	0.594406	0.0457531
Kistimonas	Cluster-205.32655	0.594406	0.0457531
Methyloprofundus	Cluster-205.13956	0.594406	0.0457531
Marine_Methylotrophic_Group_2	Cluster-457.0	0.594062	0.0416695
Marine_Methylotrophic_Group_2	Cluster-1810.1	0.594062	0.0416695
Marine_Methylotrophic_Group_2	Cluster-205.1315	0.594062	0.0416695
Marine_Methylotrophic_Group_2	Cluster-465.0	0.594062	0.0416695
Marine_Methylotrophic_Group_2	Cluster-752.0	0.594062	0.0416695
Marine_Methylotrophic_Group_2	Cluster-205.24	0.594062	0.0416695
Marine_Methylotrophic_Group_2	Cluster-461.0	0.594062	0.0416695
Marine_Methylotrophic_Group_2	Cluster-205.19	0.594062	0.0416695
Marine_Methylotrophic_Group_2	Cluster-376.0	0.594062	0.0416695
Marine_Methylotrophic_Group_2	Cluster-561.0	0.594062	0.0416695
Marine_Methylotrophic_Group_2	Cluster-766.0	0.594062	0.0416695
Marine_Methylotrophic_Group_2	Cluster-732.0	0.594062	0.0416695
Marine_Methylotrophic_Group_2	Cluster-239.0	0.594062	0.0416695
Marine_Methylotrophic_Group_2	Cluster-546.0	0.594062	0.0416695
Marine_Methylotrophic_Group_2	Cluster-361.0	0.594062	0.0416695
Marine_Methylotrophic_Group_2	Cluster-336.0	0.594062	0.0416695
Marine_Methylotrophic_Group_2	Cluster-610.0	0.594062	0.0416695
Methyloprofundus	Cluster-338.0	0.59394	0.0417221
Anaerostipes	Cluster-13609.0	0.593468	0.0419263
Roseburia	Cluster-12483.0	0.593251	0.0420204
Lachnoclostridium	Cluster-205.21036	0.592545	0.0423279
Rubritalea	Cluster-205.22907	0.592506	0.0423446
Bacteroides	Cluster-205.36816	0.592004	0.0425644
Fusicatenibacter	Cluster-205.9824	0.591945	0.0425902
Blautia	Cluster-205.7537	0.591945	0.0425902
Agathobacter	Cluster-205.13025	0.591945	0.0425902
Kistimonas	Cluster-205.12962	0.591945	0.0425902
Rubritalea	Cluster-205.6285	0.591914	0.0426036
Roseburia	Cluster-205.8972	0.591564	0.0427573
Roseburia	Cluster-205.25039	0.591564	0.0427573
Blautia	Cluster-205.5171	0.591564	0.0427573
Roseburia	Cluster-205.14587	0.591564	0.0427573
Candidatus_Vesicomyosocius	Cluster-812.1	0.591312	0.042868
Candidatus_Vesicomyosocius	Cluster-533.0	0.591312	0.042868
Candidatus_Vesicomyosocius	Cluster-712.0	0.591312	0.042868
Candidatus_Vesicomyosocius	Cluster-651.0	0.591312	0.042868
Candidatus_Vesicomyosocius	Cluster-205.16	0.591312	0.042868
Candidatus_Vesicomyosocius	Cluster-205.1500	0.591312	0.042868
Candidatus_Vesicomyosocius	Cluster-736.0	0.591312	0.042868
Candidatus_Vesicomyosocius	Cluster-305.0	0.591312	0.042868
Candidatus_Vesicomyosocius	Cluster-205.46	0.591312	0.042868
Candidatus_Vesicomyosocius	Cluster-718.0	0.591312	0.042868
Candidatus_Vesicomyosocius	Cluster-650.0	0.591312	0.042868
Candidatus_Vesicomyosocius	Cluster-403.0	0.591312	0.042868
Candidatus_Vesicomyosocius	Cluster-296.0	0.591312	0.042868
Candidatus_Vesicomyosocius	Cluster-750.0	0.591312	0.042868
Candidatus_Vesicomyosocius	Cluster-676.0	0.591312	0.042868
Candidatus_Vesicomyosocius	Cluster-707.0	0.591312	0.042868
Candidatus_Vesicomyosocius	Cluster-574.0	0.591312	0.042868
Candidatus_Vesicomyosocius	Cluster-618.0	0.591312	0.042868
Candidatus_Vesicomyosocius	Cluster-274.0	0.591312	0.042868
Candidatus_Vesicomyosocius	Cluster-205.39	0.591312	0.042868
Candidatus_Vesicomyosocius	Cluster-540.0	0.591312	0.042868
Candidatus_Vesicomyosocius	Cluster-205.44005	0.591312	0.042868
Candidatus_Vesicomyosocius	Cluster-530.0	0.591312	0.042868
Candidatus_Vesicomyosocius	Cluster-228.0	0.591312	0.042868
Candidatus_Vesicomyosocius	Cluster-758.0	0.591312	0.042868
Candidatus_Vesicomyosocius	Cluster-423.0	0.591312	0.042868
Candidatus_Vesicomyosocius	Cluster-310.0	0.591312	0.042868
Kistimonas	Cluster-4075.0	0.591312	0.042868
Candidatus_Vesicomyosocius	Cluster-458.0	0.591312	0.042868
Subdoligranulum	Cluster-205.36215	0.5913	0.0428734
Kistimonas	Cluster-205.1990	0.589477	0.0436813
Faecalibacterium	Cluster-205.30705	0.589474	0.0436829
Lachnoclostridium	Cluster-205.15163	0.589088	0.0438551
Lachnospiraceae_UCG-004	Cluster-205.32082	0.588449	0.0441416
Agathobacter	Cluster-205.18021	0.588442	0.0441448
Bacteroides	Cluster-205.20376	0.588442	0.0441448
Fusicatenibacter	Cluster-205.20376	0.588442	0.0441448
Fusicatenibacter	Cluster-13630.0	0.588442	0.0441448
Bacteroides	Cluster-19111.0	0.588442	0.0441448
Bacteroides	Cluster-205.31169	0.588442	0.0441448
Kistimonas	Cluster-205.15163	0.587413	0.0488449
Blautia	Cluster-10990.0	0.587413	0.0488449
SUP05_cluster	Cluster-205.32082	0.587413	0.0488449
SUP05_cluster	Cluster-205.25708	0.587413	0.0488449
Methyloprofundus	Cluster-205.8158	0.587413	0.0488449
Methyloprofundus	Cluster-205.22603	0.587413	0.0488449
Kistimonas	Cluster-205.13284	0.587413	0.0488449
Methyloprofundus	Cluster-205.28021	0.587413	0.0488449
Lachnospiraceae_UCG-004	Cluster-205.36214	0.587329	0.0446473
Blautia	Cluster-205.36745	0.587282	0.0446686
Dorea	Cluster-205.36215	0.586332	0.0451003
Agathobacter	Cluster-21219.0	0.586271	0.0451282
SUP05_cluster	Cluster-205.2186	0.585969	0.0452666
Subdoligranulum	Cluster-205.8705	0.585965	0.0452682
Rubritalea	Cluster-20337.0	0.585808	0.0453402
Roseburia	Cluster-205.21385	0.585546	0.0454601
Marine_Methylotrophic_Group_2	Cluster-205.21	0.585545	0.0454607
Dorea	Cluster-21219.0	0.58511	0.0456606
SUP05_cluster	Cluster-205.2284	0.58494	0.0457391
Kistimonas	Cluster-205.39592	0.58494	0.0457391
Lachnospiraceae_UCG-004	Cluster-205.11582	0.584817	0.0457956
Lachnospira	Cluster-13630.0	0.584522	0.045932
Agathobacter	Cluster-205.35524	0.584511	0.0459371
Candidatus_Vesicomyosocius	Cluster-3967.0	0.584361	0.0460064
Anaerostipes	Cluster-205.22920	0.583722	0.0463025
Lachnospiraceae_UCG-004	Cluster-205.16681	0.583227	0.0465331
Dorea	Cluster-205.21908	0.582594	0.0468291
Bacteroides	Cluster-205.17526	0.582456	0.0468938
Bacteroides	Cluster-205.26212	0.582236	0.0469973
Dorea	Cluster-12993.0	0.582033	0.0470925
Anaerostipes	Cluster-205.8882	0.581441	0.0473717
SUP05_cluster	Cluster-12857.0	0.581437	0.0473736
Kistimonas	Cluster-205.32482	0.581437	0.0473736
Kistimonas	Cluster-205.7001	0.581437	0.0473736
Fusicatenibacter	Cluster-205.29643	0.581437	0.0473736
Rubritalea	Cluster-205.21036	0.580487	0.0478239
Kistimonas	Cluster-205.32082	0.58042	0.0520862
Methyloprofundus	Cluster-205.24972	0.58042	0.0520862
Methyloprofundus	Cluster-205.20644	0.58042	0.0520862
Blautia	Cluster-205.29643	0.58042	0.0520862
Dialister	Cluster-205.22920	0.580091	0.0480125
Methyloprofundus	Cluster-205.1329	0.579763	0.048169
Bacteroides	Cluster-205.31931	0.578947	0.0485601
Agathobacter	Cluster-205.5171	0.578491	0.0487797
Roseburia	Cluster-205.31931	0.578491	0.0487797
Bacteroides	Cluster-205.38910	0.578491	0.0487797
Bacteroides	Cluster-205.13256	0.578063	0.0489865
Bacteroides	Cluster-205.13391	0.577934	0.0490488
Fusicatenibacter	Cluster-205.13025	0.577934	0.0490488
Blautia	Cluster-205.31931	0.577934	0.0490488
Agathobacter	Cluster-205.32332	0.577934	0.0490488
Lachnospiraceae_UCG-004	Cluster-205.26212	0.577877	0.0490767
[Eubacterium]_hallii_group	Cluster-205.35524	0.577863	0.0490835
Lachnospiraceae_UCG-004	Cluster-205.18021	0.577552	0.0492341
Blautia	Cluster-205.36215	0.577552	0.0492341
Roseburia	Cluster-205.9824	0.577479	0.0492696
Roseburia	Cluster-205.13638	0.577479	0.0492696
Kistimonas	Cluster-205.38910	0.577479	0.0492696
SUP05_cluster	Cluster-205.22907	0.577479	0.0492696
Faecalibacterium	Cluster-205.21036	0.577476	0.0492711
Agathobacter	Cluster-205.16681	0.576451	0.0497708
Kistimonas	Cluster-8765.0	0.575442	0.0502659
Methyloprofundus	Cluster-205.3258	0.575442	0.0502659
Dorea	Cluster-205.8972	0.574978	0.0504948
Faecalibacterium	Cluster-205.21908	0.574964	0.0505018
Agathobacter	Cluster-205.32082	0.574432	0.0507653
Bacteroides	Cluster-205.6681	0.574432	0.0507653
Kistimonas	Cluster-205.15361	0.574432	0.0507653
Agathobacter	Cluster-205.13059	0.574432	0.0507653
Fusicatenibacter	Cluster-205.13059	0.574432	0.0507653
Lachnospiraceae_UCG-004	Cluster-205.31169	0.57392	0.0510197
Fusicatenibacter	Cluster-22196.0	0.573844	0.0510574
Blautia	Cluster-205.20376	0.573427	0.0554813
Blautia	Cluster-205.25708	0.573427	0.0554813
Kistimonas	Cluster-205.22920	0.573427	0.0554813
Kistimonas	Cluster-205.6424	0.573427	0.0554813
Rubritalea	Cluster-205.7537	0.573306	0.051326
Succinivibrio	Cluster-205.12864	0.573044	0.0514567
Dialister	Cluster-205.15163	0.57284	0.0515592
Bacteroides	Cluster-205.21385	0.57193	0.0520169
Blautia	Cluster-205.5994	0.571047	0.0524639
Faecalibacterium	Cluster-205.22917	0.570929	0.0525236
SUP05_cluster	Cluster-205.15361	0.570929	0.0525236
Roseburia	Cluster-205.22920	0.570437	0.0527741
Lachnospira	Cluster-205.22920	0.570437	0.0527741
Lachnospiraceae_UCG-004	Cluster-205.13025	0.570287	0.0528503
Lachnospiraceae_UCG-004	Cluster-205.17077	0.570287	0.0528503
Bacteroides	Cluster-9042.0	0.570175	0.0529074
Lachnospiraceae_UCG-004	Cluster-205.8926	0.569811	0.0530935
Candidatus_Vesicomyosocius	Cluster-771.0	0.56981	0.0530941
Candidatus_Vesicomyosocius	Cluster-649.0	0.56981	0.0530941
Candidatus_Vesicomyosocius	Cluster-205.1470	0.56981	0.0530941
Kistimonas	Cluster-205.9901	0.56981	0.0530941
SUP05_cluster	Cluster-205.206	0.569485	0.0532606
Faecalibacterium	Cluster-13609.0	0.569468	0.0532697
Succinivibrio	Cluster-13609.0	0.569434	0.053287
Lachnospiraceae_UCG-004	Cluster-205.36745	0.569434	0.053287
Dorea	Cluster-205.10120	0.569395	0.0533069
Bacteroides	Cluster-205.10120	0.568919	0.0535517
Anaerostipes	Cluster-205.8705	0.568701	0.0536641
Candidatus_Vesicomyosocius	Cluster-205.1022	0.567988	0.0540327
Dorea	Cluster-205.11582	0.567923	0.054066
Dorea	Cluster-15918.0	0.567923	0.054066
Lachnospira	Cluster-205.17526	0.567909	0.0540733
Fusicatenibacter	Cluster-205.36215	0.567648	0.0542088
SUP05_cluster	Cluster-205.33033	0.567426	0.054324
Fusicatenibacter	Cluster-205.13638	0.567426	0.054324
Bacteroides	Cluster-205.14587	0.567426	0.054324
SUP05_cluster	Cluster-205.26204	0.567426	0.054324
Agathobacter	Cluster-205.29643	0.567426	0.054324
Rubritalea	Cluster-10990.0	0.566954	0.0545702
Kistimonas	Cluster-205.40688	0.566588	0.0547614
Agathobacter	Cluster-205.36816	0.56658	0.0547654
Bacteroides	Cluster-22196.0	0.56658	0.0547654
SUP05_cluster	Cluster-205.18722	0.566434	0.0590341
SUP05_cluster	Cluster-205.16992	0.566434	0.0590341
SUP05_cluster	Cluster-205.9286	0.566434	0.0590341
Blautia	Cluster-205.13638	0.566434	0.0590341
Kistimonas	Cluster-205.16163	0.566434	0.0590341
SUP05_cluster	Cluster-205.29643	0.566434	0.0590341
Blautia	Cluster-205.32332	0.566434	0.0590341
Kistimonas	Cluster-205.13059	0.566434	0.0590341
[Eubacterium]_hallii_group	Cluster-10990.0	0.565926	0.0551084
Candidatus_Vesicomyosocius	Cluster-6841.0	0.565589	0.0552857
Lachnospira	Cluster-205.36214	0.565424	0.0553726
Dorea	Cluster-20337.0	0.565385	0.055393
Anaerostipes	Cluster-205.206	0.565217	0.0554815
[Eubacterium]_hallii_group	Cluster-205.206	0.565217	0.0554815
[Eubacterium]_hallii_group	Cluster-205.30705	0.565135	0.0555249
Dialister	Cluster-13609.0	0.564973	0.0556107
Blautia	Cluster-205.16681	0.564916	0.0556408
[Eubacterium]_hallii_group	Cluster-205.36816	0.564672	0.05577
Blautia	Cluster-20365.0	0.564396	0.0559163
Lachnospiraceae_UCG-004	Cluster-205.39016	0.564009	0.0561216
Methyloprofundus	Cluster-205.35833	0.563924	0.0561672
SUP05_cluster	Cluster-205.4176	0.563924	0.0561672
Roseburia	Cluster-205.13391	0.563394	0.0564496
SUP05_cluster	Cluster-205.16708	0.563394	0.0564496
Roseburia	Cluster-205.22917	0.563394	0.0564496
Fusicatenibacter	Cluster-205.36745	0.563352	0.056472
Lachnospiraceae_UCG-004	Cluster-205.20898	0.563022	0.0566484
[Eubacterium]_hallii_group	Cluster-205.6190	0.562367	0.0570005
Lachnoclostridium	Cluster-205.8705	0.561851	0.057278
Bacteroides	Cluster-20365.0	0.561851	0.057278
SUP05_cluster	Cluster-11066.0	0.561407	0.0575182
Agathobacter	Cluster-205.27763	0.561404	0.0575201
Dorea	Cluster-205.8926	0.56068	0.0579125
SUP05_cluster	Cluster-205.7537	0.560421	0.0580536
SUP05_cluster	Cluster-9042.0	0.560421	0.0580536
Roseburia	Cluster-205.5171	0.560284	0.0581285
Rubritalea	Cluster-205.23301	0.559822	0.0583804
Rubritalea	Cluster-12993.0	0.559822	0.0583804
Lachnospiraceae_UCG-004	Cluster-205.28924	0.559685	0.0584554
Lachnospiraceae_UCG-004	Cluster-205.38910	0.559685	0.0584554
Fusicatenibacter	Cluster-205.27763	0.559649	0.0584752
Methyloprofundus	Cluster-205.26972	0.559441	0.0627487
Kistimonas	Cluster-205.12105	0.559441	0.0627487
Blautia	Cluster-205.16992	0.559441	0.0627487
SUP05_cluster	Cluster-205.9824	0.559441	0.0627487
SUP05_cluster	Cluster-205.28108	0.559441	0.0627487
Blautia	Cluster-205.25039	0.559441	0.0627487
SUP05_cluster	Cluster-205.32655	0.559441	0.0627487
Blautia	Cluster-205.30773	0.559441	0.0627487
SUP05_cluster	Cluster-205.17039	0.559441	0.0627487
Blautia	Cluster-205.13059	0.559441	0.0627487
Rubritalea	Cluster-205.8705	0.559018	0.0588216
Dorea	Cluster-20365.0	0.558719	0.0589861
Fusicatenibacter	Cluster-12857.0	0.557895	0.0594413
Dorea	Cluster-205.29643	0.557341	0.0597485
Dialister	Cluster-205.206	0.55729	0.0597766
Methyloprofundus	Cluster-205.43530	0.556919	0.0599836
SUP05_cluster	Cluster-205.38454	0.556919	0.0599836
Kistimonas	Cluster-205.17526	0.556919	0.0599836
Kistimonas	Cluster-205.28924	0.556352	0.0603
Lachnospira	Cluster-10990.0	0.556352	0.0603
Lachnospira	Cluster-205.18021	0.556352	0.0603
Roseburia	Cluster-205.6424	0.556352	0.0603
Fusicatenibacter	Cluster-205.7537	0.55614	0.0604184
Agathobacter	Cluster-20337.0	0.55614	0.0604184
Roseburia	Cluster-205.8926	0.556027	0.0604818
Bacteroides	Cluster-205.40688	0.555838	0.060588
SUP05_cluster	Cluster-13609.0	0.555758	0.060633
Rubritalea	Cluster-205.22995	0.555446	0.0608083
Succinivibrio	Cluster-205.22917	0.555248	0.0609196
[Eubacterium]_hallii_group	Cluster-205.6424	0.555248	0.0609196
Succinivibrio	Cluster-12993.0	0.555248	0.0609196
Lachnoclostridium	Cluster-205.8882	0.554968	0.0610775
Fusicatenibacter	Cluster-205.2284	0.554386	0.0614066
Roseburia	Cluster-205.10120	0.554175	0.0615262
Lactobacillus	Cluster-205.38454	0.5538	0.0617394
[Eubacterium]_hallii_group	Cluster-205.21036	0.5536	0.0618531
Agathobacter	Cluster-205.20376	0.553416	0.0619578
Bacteroides	Cluster-205.6285	0.553416	0.0619578
Bacteroides	Cluster-205.30773	0.553416	0.0619578
Bacteroides	Cluster-12857.0	0.552632	0.062406
SUP05_cluster	Cluster-205.18021	0.552448	0.066629
SUP05_cluster	Cluster-205.20376	0.552448	0.066629
Methyloprofundus	Cluster-205.43267	0.552448	0.066629
SUP05_cluster	Cluster-205.6681	0.552448	0.066629
SUP05_cluster	Cluster-205.22379	0.552448	0.066629
Blautia	Cluster-205.14587	0.552448	0.066629
SUP05_cluster	Cluster-205.4731	0.551086	0.0632955
SUP05_cluster	Cluster-205.5084	0.551086	0.0632955
Rubritalea	Cluster-205.26320	0.550908	0.0633988
SUP05_cluster	Cluster-8765.0	0.550881	0.0634146
Bacteroides	Cluster-8765.0	0.550089	0.0638745
Bacteroides	Cluster-205.25039	0.549913	0.0639767
Fusicatenibacter	Cluster-205.25039	0.549913	0.0639767
Blautia	Cluster-205.17526	0.549913	0.0639767
Roseburia	Cluster-205.13256	0.549718	0.0640908
Candidatus_Vesicomyosocius	Cluster-22278.0	0.549571	0.0641764
Roseburia	Cluster-205.26212	0.549415	0.0642675
Roseburia	Cluster-205.20898	0.549309	0.0643293
Lachnospira	Cluster-205.6424	0.549309	0.0643293
Roseburia	Cluster-205.32332	0.549309	0.0643293
Kistimonas	Cluster-205.22907	0.549309	0.0643293
Rubritalea	Cluster-19111.0	0.549125	0.0644371
Bacteroides	Cluster-205.12980	0.549123	0.0644385
Dialister	Cluster-205.17526	0.548421	0.0648507
Agathobacter	Cluster-205.13256	0.546817	0.0657991
Roseburia	Cluster-205.27763	0.546745	0.0658417
Marine_Methylotrophic_Group_2	Cluster-205.41328	0.546711	0.0658618
Marine_Methylotrophic_Group_2	Cluster-771.0	0.546711	0.0658618
Marine_Methylotrophic_Group_2	Cluster-649.0	0.546711	0.0658618
Marine_Methylotrophic_Group_2	Cluster-205.1470	0.546711	0.0658618
Bacteroides	Cluster-205.2186	0.546574	0.0659435
Kistimonas	Cluster-205.12980	0.546411	0.0660406
SUP05_cluster	Cluster-205.21231	0.546411	0.0660406
Agathobacter	Cluster-205.31169	0.546411	0.0660406
Rubritalea	Cluster-205.5171	0.545824	0.0663907
Anaerostipes	Cluster-205.35524	0.54566	0.0664889
Candidatus_Vesicomyosocius	Cluster-205.25204	0.545455	0.0706789
SUP05_cluster	Cluster-205.12105	0.545455	0.0706789
SUP05_cluster	Cluster-205.25580	0.545455	0.0706789
SUP05_cluster	Cluster-205.13025	0.545455	0.0706789
SUP05_cluster	Cluster-205.6285	0.545455	0.0706789
Roseburia	Cluster-205.5994	0.545013	0.0668771
Lachnospiraceae_UCG-004	Cluster-205.28675	0.54486	0.0669686
Lachnospiraceae_UCG-004	Cluster-205.14587	0.54486	0.0669686
Succinivibrio	Cluster-205.8972	0.54457	0.0671433
Succinivibrio	Cluster-13630.0	0.54457	0.0671433
Rubritalea	Cluster-205.8926	0.544538	0.0671628
Dorea	Cluster-12483.0	0.544484	0.0671953
Agathobacter	Cluster-205.7537	0.54386	0.0675724
Blautia	Cluster-22196.0	0.543835	0.0675871
Succinivibrio	Cluster-205.206	0.543478	0.0678035
Methyloprofundus	Cluster-1576.0	0.543357	0.0678771
Bacteroides	Cluster-205.11582	0.542908	0.0681501
Blautia	Cluster-205.21385	0.542908	0.0681501
Agathobacter	Cluster-205.16992	0.542908	0.0681501
SUP05_cluster	Cluster-205.30705	0.542908	0.0681501
Bacteroides	Cluster-205.17077	0.542908	0.0681501
Kistimonas	Cluster-205.4176	0.542908	0.0681501
Methyloprofundus	Cluster-205.305	0.542908	0.0681501
Fusicatenibacter	Cluster-205.31169	0.542908	0.0681501
Agathobacter	Cluster-205.10120	0.542416	0.0684499
Roseburia	Cluster-205.25708	0.542267	0.0685411
Roseburia	Cluster-205.30773	0.542267	0.0685411
Roseburia	Cluster-205.13059	0.542267	0.0685411
Agathobacter	Cluster-205.5994	0.542137	0.0686209
Agathobacter	Cluster-205.21385	0.542105	0.06864
Agathobacter	Cluster-205.12980	0.542105	0.06864
Kistimonas	Cluster-205.26212	0.541994	0.0687083
Rubritalea	Cluster-20365.0	0.541398	0.0690734
Lachnospiraceae_UCG-004	Cluster-205.6285	0.541228	0.0691781
Lachnospiraceae_UCG-004	Cluster-205.32332	0.541228	0.0691781
Fusicatenibacter	Cluster-205.21036	0.541157	0.0692221
Dialister	Cluster-205.5171	0.540376	0.0697034
Lachnospira	Cluster-205.10120	0.539965	0.0699579
Kistimonas	Cluster-205.10120	0.539704	0.0701203
Dorea	Cluster-205.6424	0.539704	0.0701203
Rubritalea	Cluster-205.8882	0.539482	0.0702579
Bacteroides	Cluster-205.13284	0.539405	0.0703056
Blautia	Cluster-205.40688	0.539235	0.0704114
Fusicatenibacter	Cluster-205.13256	0.539005	0.0705549
Lachnospiraceae_UCG-004	Cluster-205.2284	0.538538	0.0708465
SUP05_cluster	Cluster-205.11582	0.538462	0.0749023
Methyloprofundus	Cluster-205.35027	0.538462	0.0749023
Methyloprofundus	Cluster-205.17196	0.538462	0.0749023
SUP05_cluster	Cluster-205.32332	0.538462	0.0749023
Blautia	Cluster-205.31169	0.538462	0.0749023
Rubritalea	Cluster-205.23476	0.538428	0.0709153
Rubritalea	Cluster-205.13638	0.538428	0.0709153
Anaerostipes	Cluster-205.27763	0.538394	0.0709368
Kistimonas	Cluster-205.8882	0.537793	0.0713133
Serratia	Cluster-205.21036	0.537525	0.071482
[Eubacterium]_hallii_group	Cluster-205.32082	0.537452	0.071528
[Eubacterium]_hallii_group	Cluster-13630.0	0.537452	0.071528
[Eubacterium]_hallii_group	Cluster-12993.0	0.537452	0.071528
Bacteroides	Cluster-205.2284	0.536842	0.0719124
Dialister	Cluster-205.13638	0.536584	0.0720754
Lachnospira	Cluster-12483.0	0.536413	0.0721839
Lachnoclostridium	Cluster-205.22917	0.536176	0.072334
Anaerostipes	Cluster-205.8926	0.536155	0.0723472
Agathobacter	Cluster-205.20898	0.535903	0.0725075
Blautia	Cluster-12857.0	0.535903	0.0725075
Agathobacter	Cluster-205.6681	0.535903	0.0725075
Methyloprofundus	Cluster-205.10068	0.535903	0.0725075
Blautia	Cluster-9042.0	0.535903	0.0725075
Kistimonas	Cluster-205.6897	0.535903	0.0725075
SUP05_cluster	Cluster-205.31931	0.535903	0.0725075
Lachnospiraceae_UCG-004	Cluster-8765.0	0.53584	0.0725473
Roseburia	Cluster-205.38773	0.535225	0.0729392
Lachnospira	Cluster-15918.0	0.535225	0.0729392
Roseburia	Cluster-19111.0	0.535225	0.0729392
Roseburia	Cluster-205.31169	0.535225	0.0729392
Dorea	Cluster-205.36745	0.535031	0.0730631
Rubritalea	Cluster-13630.0	0.534862	0.0731706
Dorea	Cluster-205.5994	0.534685	0.0732837
Dorea	Cluster-205.16681	0.534521	0.0733891
[Eubacterium]_hallii_group	Cluster-205.8926	0.534306	0.0735266
SUP05_cluster	Cluster-205.37091	0.534218	0.073583
Rubritalea	Cluster-205.26204	0.534014	0.0737144
Kistimonas	Cluster-205.20606	0.533963	0.0737469
Lachnospiraceae_UCG-004	Cluster-205.23688	0.533963	0.0737469
Lachnospiraceae_UCG-004	Cluster-205.19384	0.533963	0.0737469
Kistimonas	Cluster-205.8926	0.533963	0.0737469
Lachnospiraceae_UCG-004	Cluster-205.25039	0.533963	0.0737469
Succinivibrio	Cluster-205.15163	0.533892	0.0737925
Succinivibrio	Cluster-10990.0	0.533892	0.0737925
Anaerostipes	Cluster-205.12864	0.533892	0.0737925
SUP05_cluster	Cluster-205.3258	0.533337	0.0741504
Roseburia	Cluster-205.16383	0.533074	0.07432
Dorea	Cluster-205.22920	0.532649	0.0745952
Dorea	Cluster-13630.0	0.532649	0.0745952
Bacteroides	Cluster-205.23688	0.5324	0.0747563
Agathobacter	Cluster-19111.0	0.5324	0.0747563
Methyloprofundus	Cluster-205.1581	0.532379	0.07477
Methyloprofundus	Cluster-205.8518	0.531968	0.0750367
Dorea	Cluster-205.35524	0.531918	0.0750694
SUP05_cluster	Cluster-205.20031	0.531469	0.0793029
SUP05_cluster	Cluster-205.8152	0.531469	0.0793029
SUP05_cluster	Cluster-205.13638	0.531469	0.0793029
SUP05_cluster	Cluster-12993.0	0.531469	0.0793029
Kistimonas	Cluster-205.36258	0.531469	0.0793029
SUP05_cluster	Cluster-205.31169	0.531469	0.0793029
[Eubacterium]_hallii_group	Cluster-21219.0	0.531348	0.0754413
Succinivibrio	Cluster-205.17526	0.531263	0.0754967
Subdoligranulum	Cluster-205.36214	0.531193	0.0755421
Lachnospiraceae_UCG-004	Cluster-205.13256	0.530621	0.0759166
Rubritalea	Cluster-205.38454	0.530442	0.0760342
Dorea	Cluster-205.36816	0.530364	0.0760853
[Eubacterium]_hallii_group	Cluster-205.18021	0.530333	0.0761056
Anaerostipes	Cluster-205.8972	0.530333	0.0761056
Anaerostipes	Cluster-15918.0	0.530333	0.0761056
Blautia	Cluster-205.2186	0.529828	0.0764379
Bacteroides	Cluster-205.4176	0.529825	0.07644
Fusicatenibacter	Cluster-205.39016	0.529825	0.07644
Agathobacter	Cluster-205.11582	0.528897	0.0770524
Agathobacter	Cluster-205.13391	0.528897	0.0770524
Bacteroides	Cluster-205.12105	0.528897	0.0770524
Fusicatenibacter	Cluster-205.6285	0.528897	0.0770524
Agathobacter	Cluster-205.17077	0.528897	0.0770524
Blautia	Cluster-205.2284	0.528897	0.0770524
[Eubacterium]_hallii_group	Cluster-205.36215	0.52876	0.0771435
Agathobacter	Cluster-20365.0	0.528282	0.077461
Lachnospira	Cluster-205.11582	0.528182	0.0775272
Roseburia	Cluster-10990.0	0.528182	0.0775272
Methyloprofundus	Cluster-205.4103	0.528182	0.0775272
Roseburia	Cluster-205.16992	0.528182	0.0775272
Lachnospira	Cluster-205.6190	0.528182	0.0775272
Lachnospira	Cluster-205.32332	0.528182	0.0775272
Agathobacter	Cluster-12857.0	0.52807	0.0776017
Fusicatenibacter	Cluster-205.11554	0.52807	0.0776017
[Eubacterium]_hallii_group	Cluster-12857.0	0.527697	0.0778502
[Eubacterium]_hallii_group	Cluster-205.17526	0.527697	0.0778502
Agathobacter	Cluster-205.8926	0.527622	0.0779006
Roseburia	Cluster-205.35524	0.527434	0.0780256
Anaerostipes	Cluster-19111.0	0.526774	0.0784678
Lachnospiraceae_UCG-004	Cluster-205.8990	0.526698	0.0785183
Bacteroides	Cluster-205.16383	0.526629	0.0785649
Dorea	Cluster-205.21385	0.526515	0.0786415
Lachnospira	Cluster-205.36816	0.525772	0.0791418
Roseburia	Cluster-22196.0	0.525772	0.0791418
Kistimonas	Cluster-205.31944	0.525594	0.0792619
Bacteroides	Cluster-205.28924	0.525581	0.0792708
Fusicatenibacter	Cluster-205.28675	0.525395	0.0793962
Fusicatenibacter	Cluster-205.17077	0.525395	0.0793962
Dorea	Cluster-205.26212	0.52521	0.079521
Rubritalea	Cluster-205.31931	0.525084	0.0796068
Lachnospiraceae_UCG-004	Cluster-205.2186	0.524905	0.0797281
Blautia	Cluster-205.13391	0.524476	0.0838846
Kistimonas	Cluster-205.20376	0.524476	0.0838846
Kistimonas	Cluster-205.23688	0.524476	0.0838846
Methyloprofundus	Cluster-205.1045	0.524476	0.0838846
Kistimonas	Cluster-205.8990	0.524476	0.0838846
SUP05_cluster	Cluster-205.13059	0.524476	0.0838846
Rubritalea	Cluster-205.12864	0.524165	0.0802306
Faecalibacterium	Cluster-205.36215	0.523983	0.0803546
Lachnospiraceae_UCG-004	Cluster-205.4731	0.523541	0.0806559
Lachnospiraceae_UCG-004	Cluster-205.5084	0.523541	0.0806559
Anaerostipes	Cluster-205.22240	0.523215	0.0808795
[Eubacterium]_hallii_group	Cluster-15918.0	0.523215	0.0808795
Fusicatenibacter	Cluster-205.1109	0.522807	0.0811588
Anaerostipes	Cluster-205.30705	0.522349	0.0814736
Dorea	Cluster-205.14587	0.522066	0.0816683
Fusicatenibacter	Cluster-205.12105	0.521892	0.0817882
Blautia	Cluster-205.11554	0.521892	0.0817882
Faecalibacterium	Cluster-205.6424	0.521892	0.0817882
Bacteroides	Cluster-205.8990	0.521892	0.0817882
Methyloprofundus	Cluster-21313.0	0.521892	0.0817882
Roseburia	Cluster-205.20376	0.52114	0.0823085
Lachnospira	Cluster-205.25708	0.52114	0.0823085
Lachnospira	Cluster-205.9824	0.52114	0.0823085
Marine_Methylotrophic_Group_2	Cluster-205.20520	0.520835	0.0825196
Rubritalea	Cluster-205.8990	0.520599	0.0826835
Dialister	Cluster-205.36745	0.520384	0.0828333
Methyloprofundus	Cluster-2630.0	0.52027	0.0829127
[Eubacterium]_hallii_group	Cluster-205.5171	0.519743	0.0832798
Rubritalea	Cluster-205.39016	0.519726	0.083292
Anaerostipes	Cluster-205.32082	0.519655	0.0833413
[Eubacterium]_hallii_group	Cluster-19111.0	0.519655	0.0833413
Bacteroides	Cluster-205.30185	0.519448	0.0834864
Lachnospiraceae_UCG-004	Cluster-205.36572	0.519434	0.0834962
Dialister	Cluster-205.11554	0.519365	0.0835441
SUP05_cluster	Cluster-205.5994	0.518794	0.0839445
Dorea	Cluster-205.13025	0.518539	0.0841239
Dorea	Cluster-205.30773	0.518539	0.0841239
Roseburia	Cluster-205.32482	0.518526	0.084133
Fusicatenibacter	Cluster-205.2186	0.518454	0.0841833
SUP05_cluster	Cluster-205.12980	0.51839	0.0842288
Bacteroides	Cluster-205.19384	0.51839	0.0842288
Agathobacter	Cluster-205.14587	0.51839	0.0842288
SUP05_cluster	Cluster-205.23842	0.51839	0.0842288
Bacteroides	Cluster-205.7563	0.51839	0.0842288
Fusicatenibacter	Cluster-205.30773	0.51839	0.0842288
SUP05_cluster	Cluster-205.28675	0.517483	0.0886509
SUP05_cluster	Cluster-205.36572	0.517483	0.0886509
Blautia	Cluster-205.6285	0.517483	0.0886509
Kistimonas	Cluster-205.6045	0.517483	0.0886509
Kistimonas	Cluster-19111.0	0.517483	0.0886509
SUP05_cluster	Cluster-19111.0	0.517483	0.0886509
SUP05_cluster	Cluster-205.13284	0.517483	0.0886509
Candidatus_Vesicomyosocius	Cluster-3717.0	0.517033	0.0851868
Lachnospira	Cluster-21219.0	0.516815	0.0853419
Lachnospira	Cluster-205.35524	0.516815	0.0853419
Lachnospiraceae_UCG-004	Cluster-205.10120	0.516705	0.0854197
Lachnospiraceae_UCG-004	Cluster-205.11391	0.516705	0.0854197
Lachnospiraceae_UCG-004	Cluster-205.27763	0.516705	0.0854197
Dorea	Cluster-205.7537	0.515914	0.0859833
Lachnospiraceae_UCG-004	Cluster-205.34986	0.515801	0.0860637
Methyloprofundus	Cluster-21939.1	0.515801	0.0860637
Bacteroides	Cluster-205.32482	0.515789	0.0860721
Bacteroides	Cluster-205.39016	0.515789	0.0860721
Roseburia	Cluster-205.40688	0.5155	0.0862787
Roseburia	Cluster-205.30185	0.515099	0.0865665
Lachnospira	Cluster-205.5994	0.514943	0.0866781
Bacteroides	Cluster-205.9286	0.514887	0.0867183
Fusicatenibacter	Cluster-205.9286	0.514887	0.0867183
Faecalibacterium	Cluster-205.8972	0.514887	0.0867183
Agathobacter	Cluster-205.25039	0.514887	0.0867183
Dialister	Cluster-205.25708	0.514831	0.0867586
Kistimonas	Cluster-205.4731	0.514831	0.0867586
Kistimonas	Cluster-205.5084	0.514831	0.0867586
Dialister	Cluster-15918.0	0.514831	0.0867586
Sulfurovum	Cluster-205.27470	0.514831	0.0867586
SUP05_cluster	Cluster-22196.0	0.514831	0.0867586
Blautia	Cluster-205.13256	0.514668	0.0868757
Agathobacter	Cluster-205.26212	0.514368	0.0870915
Lachnospira	Cluster-205.13638	0.514097	0.0872864
Fusicatenibacter	Cluster-205.31931	0.514035	0.0873312
Marine_Methylotrophic_Group_2	Cluster-812.1	0.513577	0.087662
Marine_Methylotrophic_Group_2	Cluster-533.0	0.513577	0.087662
Marine_Methylotrophic_Group_2	Cluster-712.0	0.513577	0.087662
Marine_Methylotrophic_Group_2	Cluster-651.0	0.513577	0.087662
Marine_Methylotrophic_Group_2	Cluster-205.16	0.513577	0.087662
Marine_Methylotrophic_Group_2	Cluster-205.1500	0.513577	0.087662
Marine_Methylotrophic_Group_2	Cluster-736.0	0.513577	0.087662
Marine_Methylotrophic_Group_2	Cluster-305.0	0.513577	0.087662
Marine_Methylotrophic_Group_2	Cluster-205.46	0.513577	0.087662
Marine_Methylotrophic_Group_2	Cluster-718.0	0.513577	0.087662
Marine_Methylotrophic_Group_2	Cluster-650.0	0.513577	0.087662
Marine_Methylotrophic_Group_2	Cluster-403.0	0.513577	0.087662
Marine_Methylotrophic_Group_2	Cluster-296.0	0.513577	0.087662
Marine_Methylotrophic_Group_2	Cluster-750.0	0.513577	0.087662
Marine_Methylotrophic_Group_2	Cluster-676.0	0.513577	0.087662
Marine_Methylotrophic_Group_2	Cluster-707.0	0.513577	0.087662
Marine_Methylotrophic_Group_2	Cluster-574.0	0.513577	0.087662
Marine_Methylotrophic_Group_2	Cluster-618.0	0.513577	0.087662
Marine_Methylotrophic_Group_2	Cluster-274.0	0.513577	0.087662
Marine_Methylotrophic_Group_2	Cluster-205.39	0.513577	0.087662
Marine_Methylotrophic_Group_2	Cluster-540.0	0.513577	0.087662
Marine_Methylotrophic_Group_2	Cluster-205.44005	0.513577	0.087662
Marine_Methylotrophic_Group_2	Cluster-530.0	0.513577	0.087662
Marine_Methylotrophic_Group_2	Cluster-228.0	0.513577	0.087662
Marine_Methylotrophic_Group_2	Cluster-758.0	0.513577	0.087662
Marine_Methylotrophic_Group_2	Cluster-423.0	0.513577	0.087662
Marine_Methylotrophic_Group_2	Cluster-310.0	0.513577	0.087662
Marine_Methylotrophic_Group_2	Cluster-458.0	0.513577	0.087662
Rubritalea	Cluster-205.28924	0.513506	0.0877137
[Eubacterium]_hallii_group	Cluster-12483.0	0.513486	0.0877281
Rubritalea	Cluster-205.32655	0.513468	0.0877411
Lachnospiraceae_UCG-004	Cluster-205.32482	0.513067	0.0880316
Lachnoclostridium	Cluster-13609.0	0.513041	0.0880503
Agathobacter	Cluster-205.40688	0.51278	0.0882395
Dorea	Cluster-205.27763	0.51238	0.0885302
Agathobacter	Cluster-9042.0	0.512281	0.0886027
Faecalibacterium	Cluster-205.206	0.511652	0.0890612
Dorea	Cluster-205.5171	0.511546	0.0891388
Dorea	Cluster-205.6190	0.511484	0.0891844
Lachnospira	Cluster-205.11554	0.511471	0.0891937
Faecalibacterium	Cluster-10990.0	0.511384	0.0892572
Agathobacter	Cluster-205.12105	0.511384	0.0892572
Blautia	Cluster-205.15361	0.511384	0.0892572
SUP05_cluster	Cluster-205.6897	0.511384	0.0892572
Fusicatenibacter	Cluster-205.32482	0.510526	0.0898867
Bacteroides	Cluster-205.12962	0.510526	0.0898867
Dorea	Cluster-205.40688	0.510504	0.0899033
Kistimonas	Cluster-205.9286	0.51049	0.0936054
Kistimonas	Cluster-205.17077	0.51049	0.0936054
Lachnospiraceae_UCG-004	Cluster-15592.0	0.509428	0.090697
Anaerostipes	Cluster-205.18021	0.508977	0.0910307
Faecalibacterium	Cluster-12483.0	0.508847	0.0911277
Kistimonas	Cluster-205.2186	0.508775	0.0911808
Agathobacter	Cluster-205.2284	0.508772	0.0911831
Bacteroides	Cluster-205.4731	0.508469	0.091408
Bacteroides	Cluster-205.5084	0.508469	0.091408
Anaerostipes	Cluster-205.43215	0.508168	0.0916325
Dorea	Cluster-205.38910	0.507994	0.0917622
Lachnoclostridium	Cluster-205.21908	0.507994	0.0917622
Agathobacter	Cluster-205.38910	0.507944	0.0917996
Fusicatenibacter	Cluster-205.13391	0.507882	0.0918458
Fusicatenibacter	Cluster-205.16992	0.507882	0.0918458
Agathobacter	Cluster-205.23688	0.507882	0.0918458
Fusicatenibacter	Cluster-205.19384	0.507882	0.0918458
Fusicatenibacter	Cluster-205.32332	0.507882	0.0918458
Agathobacter	Cluster-205.30773	0.507882	0.0918458
Dialister	Cluster-205.9824	0.50758	0.0920714
Lachnospira	Cluster-205.32082	0.507055	0.0924642
Roseburia	Cluster-205.6190	0.507055	0.0924642
Roseburia	Cluster-205.7563	0.507055	0.0924642
Agathobacter	Cluster-205.31931	0.507018	0.0924921
Rubritalea	Cluster-205.36745	0.506353	0.0929913
Rubritalea	Cluster-205.9824	0.506336	0.0930039
Rubritalea	Cluster-205.13059	0.506336	0.0930039
Lachnospiraceae_UCG-004	Cluster-20337.0	0.505789	0.0934162
Dialister	Cluster-205.16681	0.505725	0.0934643
Kistimonas	Cluster-205.39716	0.505418	0.0936965
Serratia	Cluster-205.30185	0.505313	0.093776
Fusicatenibacter	Cluster-9042.0	0.505263	0.0938137
Lachnospiraceae_UCG-004	Cluster-205.12105	0.504904	0.0940858
Lachnospiraceae_UCG-004	Cluster-205.9286	0.504904	0.0940858
Candidatus_Vesicomyosocius	Cluster-205.1570	0.504429	0.0944467
Dorea	Cluster-205.9824	0.504429	0.0944467
Fusicatenibacter	Cluster-8765.0	0.504394	0.0944728
Agathobacter	Cluster-205.2186	0.504394	0.0944728
Faecalibacterium	Cluster-205.15163	0.504379	0.0944845
Fusicatenibacter	Cluster-205.5033	0.504379	0.0944845
Agathobacter	Cluster-205.6285	0.504379	0.0944845
Agathobacter	Cluster-205.13284	0.504379	0.0944845
Sutterella	Cluster-205.21036	0.503759	0.0949566
Succinivibrio	Cluster-205.36745	0.503623	0.0950606
Lachnospira	Cluster-205.5171	0.503546	0.0951195
Methyloprofundus	Cluster-205.10818	0.503497	0.0987516
Candidatus_Vesicomyosocius	Cluster-205.22703	0.503497	0.0987516
SUP05_cluster	Cluster-15918.0	0.503497	0.0987516
SUP05_cluster	Cluster-205.17077	0.503497	0.0987516
SUP05_cluster	Cluster-205.10564	0.503497	0.0987516
Marine_Methylotrophic_Group_2	Cluster-9927.0	0.502841	0.0956594
Rubritalea	Cluster-205.22920	0.50277	0.0957133
Anaerostipes	Cluster-205.21036	0.50193	0.0963592
[Eubacterium]_hallii_group	Cluster-205.9824	0.501859	0.0964144
Serratia	Cluster-205.8882	0.501764	0.0964878
Lachnospiraceae_UCG-004	Cluster-205.40688	0.501333	0.0968204
Dialister	Cluster-205.13256	0.501322	0.0968287
Dorea	Cluster-205.16383	0.501103	0.0969987
Lachnospiraceae_UCG-004	Cluster-22196.0	0.500943	0.0971226
Roseburia	Cluster-205.11554	0.500889	0.0971641
Roseburia	Cluster-205.17526	0.500889	0.0971641
SUP05_cluster	Cluster-205.21927	0.500876	0.0971738
SUP05_cluster	Cluster-20337.0	0.500876	0.0971738
Kistimonas	Cluster-205.2284	0.500876	0.0971738
SUP05_cluster	Cluster-205.36816	0.500329	0.097599
Dialister	Cluster-205.6424	0.500329	0.097599
Roseburia	Cluster-205.32082	0.500012	0.097845
Marine_Methylotrophic_Group_2	Cluster-689.0	0.499767	0.0980365
Dorea	Cluster-205.36214	0.499559	0.0981985
Dorea	Cluster-205.13256	0.499559	0.0981985
Rubritalea	Cluster-205.8152	0.499205	0.0984752
Rubritalea	Cluster-205.24165	0.499205	0.0984752
Agathobacter	Cluster-8765.0	0.499122	0.0985398
Blautia	Cluster-205.36214	0.499072	0.0985791
Lachnospiraceae_UCG-004	Cluster-205.21231	0.498512	0.0990182
Anaerostipes	Cluster-205.20898	0.4983	0.0991847
[Eubacterium]_hallii_group	Cluster-205.25708	0.4983	0.0991847
Succinivibrio	Cluster-205.13638	0.4983	0.0991847
Succinivibrio	Cluster-205.22920	0.4983	0.0991847
Blautia	Cluster-8765.0	0.498249	0.0992247
Dorea	Cluster-205.31931	0.498246	0.099227
Dorea	Cluster-205.17526	0.498246	0.099227
Fusicatenibacter	Cluster-205.12980	0.498246	0.0992271
Lachnospiraceae_UCG-004	Cluster-205.5033	0.497639	0.0997044
Marine_Methylotrophic_Group_2	Cluster-205.11444	0.497525	0.0997943
Dorea	Cluster-10990.0	0.497374	0.0999138
Dorea	Cluster-205.20898	0.497374	0.0999138
Lachnoclostridium	Cluster-205.12864	0.497374	0.0999138
Dorea	Cluster-205.25039	0.497374	0.0999138
Bacteroides	Cluster-205.28675	0.497374	0.0999139
Methyloprofundus	Cluster-205.13622	0.497374	0.0999139
Blautia	Cluster-205.32482	0.497374	0.0999139
Faecalibacterium	Cluster-205.12864	0.497374	0.0999139
Kistimonas	Cluster-205.11391	0.497374	0.0999139
Blautia	Cluster-205.11391	0.497374	0.0999139
Blautia	Cluster-205.4176	0.497374	0.0999139
Blautia	Cluster-205.39016	0.497374	0.0999139
Lachnospira	Cluster-205.27763	0.497361	0.0999236
Lachnospiraceae_UCG-004	Cluster-205.13490	0.497176	0.10007
Roseburia	Cluster-205.36816	0.496562	0.100556
Roseburia	Cluster-205.26320	0.496562	0.100556
Methyloprofundus	Cluster-205.26863	0.496503	0.104093
Blautia	Cluster-205.28675	0.496503	0.104093
Blautia	Cluster-205.6681	0.496503	0.104093
Blautia	Cluster-205.19384	0.496503	0.104093
Blautia	Cluster-205.17077	0.496503	0.104093
Kistimonas	Cluster-205.4721	0.496503	0.104093
Blautia	Cluster-205.8990	0.496503	0.104093
SUP05_cluster	Cluster-205.36258	0.496503	0.104093
SUP05_cluster	Cluster-205.7563	0.496503	0.104093
Kistimonas	Cluster-205.14691	0.496503	0.104093
Rubritalea	Cluster-205.20376	0.495639	0.10129
Lachnospira	Cluster-205.13256	0.494746	0.102003
Kistimonas	Cluster-205.4910	0.49474	0.102008
Lachnospira	Cluster-205.36745	0.494652	0.102078
Rubritalea	Cluster-205.20606	0.494529	0.102177
Dialister	Cluster-205.12980	0.493942	0.102648
Fusicatenibacter	Cluster-205.16383	0.493942	0.102648
Agathobacter	Cluster-22196.0	0.493942	0.102648
Fusicatenibacter	Cluster-205.23688	0.493871	0.102705
Dorea	Cluster-205.32082	0.493846	0.102725
Lachnospiraceae_UCG-004	Cluster-205.22907	0.49384	0.10273
Roseburia	Cluster-9042.0	0.493834	0.102735
[Eubacterium]_hallii_group	Cluster-205.26212	0.493649	0.102884
Blautia	Cluster-205.16383	0.493077	0.103345
Faecalibacterium	Cluster-205.17526	0.492982	0.103422
Roseburia	Cluster-205.6681	0.49297	0.103432
Lachnospira	Cluster-205.13025	0.49297	0.103432
Roseburia	Cluster-205.6285	0.49297	0.103432
Lachnospira	Cluster-205.29643	0.49297	0.103432
[Eubacterium]_hallii_group	Cluster-2473.0	0.492157	0.10409
[Eubacterium]_hallii_group	Cluster-205.27763	0.492042	0.104183
Blautia	Cluster-2473.0	0.491274	0.104808
Lachnospiraceae_UCG-004	Cluster-205.4176	0.491234	0.104841
Fusicatenibacter	Cluster-205.11391	0.491228	0.104846
[Eubacterium]_hallii_group	Cluster-205.20376	0.491181	0.104884
[Eubacterium]_hallii_group	Cluster-205.13638	0.491181	0.104884
Succinivibrio	Cluster-15918.0	0.491181	0.104884
Anaerostipes	Cluster-12993.0	0.491181	0.104884
Agathobacter	Cluster-205.30185	0.491178	0.104886
Bacteroides	Cluster-205.26439	0.490369	0.105548
Kistimonas	Cluster-205.22995	0.490369	0.105548
Bacteroides	Cluster-205.38773	0.490369	0.105548
Methyloprofundus	Cluster-205.15561	0.490369	0.105548
Fusicatenibacter	Cluster-11066.0	0.490335	0.105576
Dorea	Cluster-19111.0	0.490319	0.105589
Bacteroides	Cluster-205.26320	0.49031	0.105596
Roseburia	Cluster-205.6897	0.490307	0.105599
Roseburia	Cluster-205.39016	0.490307	0.105599
Blautia	Cluster-205.5033	0.48951	0.109632
Methyloprofundus	Cluster-205.15700	0.48951	0.109632
Blautia	Cluster-205.9286	0.48951	0.109632
SUP05_cluster	Cluster-205.19384	0.48951	0.109632
Kistimonas	Cluster-205.25580	0.48951	0.109632
Agathobacter	Cluster-205.4176	0.489474	0.106283
Methyloprofundus	Cluster-7077.0	0.489398	0.106345
Succinivibrio	Cluster-205.16681	0.489336	0.106396
Marine_Methylotrophic_Group_2	Cluster-852.0	0.488665	0.106949
Fusicatenibacter	Cluster-205.21385	0.487719	0.107733
Agathobacter	Cluster-205.12962	0.487719	0.107733
Faecalibacterium	Cluster-21219.0	0.487679	0.107766
Lachnospira	Cluster-205.16681	0.487636	0.107802
Anaerostipes	Cluster-205.6190	0.487622	0.107814
Lachnospiraceae_UCG-004	Cluster-205.7537	0.487595	0.107836
Rubritalea	Cluster-205.26212	0.487273	0.108104
Marine_Methylotrophic_Group_2	Cluster-2083.0	0.486971	0.108355
Agathobacter	Cluster-205.19384	0.486866	0.108443
Candidatus_Vesicomyosocius	Cluster-205.1278	0.486866	0.108443
Agathobacter	Cluster-205.8990	0.486866	0.108443
SUP05_cluster	Cluster-205.5848	0.486866	0.108443
Dorea	Cluster-205.25708	0.486791	0.108505
Blautia	Cluster-205.30185	0.486791	0.108505
Lachnospira	Cluster-205.21385	0.486779	0.108515
Lachnospira	Cluster-12857.0	0.486779	0.108515
Lachnospira	Cluster-20337.0	0.486779	0.108515
Bacteroides	Cluster-205.22907	0.486779	0.108515
Fusicatenibacter	Cluster-205.22907	0.486779	0.108515
Lachnospira	Cluster-20365.0	0.486679	0.108599
Agathobacter	Cluster-205.16383	0.486678	0.1086
Achromobacter	Cluster-205.36215	0.486075	0.109104
Methyloprofundus	Cluster-18270.0	0.485826	0.109312
Kistimonas	Cluster-205.13490	0.485826	0.109312
Dialister	Cluster-205.6190	0.485826	0.109312
Dialister	Cluster-205.13059	0.485826	0.109312
Lachnoclostridium	Cluster-205.36215	0.485557	0.109538
Kistimonas	Cluster-205.26064	0.485068	0.109949
Succinivibrio	Cluster-205.11554	0.484911	0.110081
Dialister	Cluster-205.35524	0.48475	0.110217
Kistimonas	Cluster-11066.0	0.484214	0.11067
Candidatus_Vesicomyosocius	Cluster-3946.0	0.484062	0.110797
Rubritalea	Cluster-205.27763	0.484006	0.110845
Bacteroides	Cluster-205.36572	0.483363	0.11139
Agathobacter	Cluster-205.9286	0.483363	0.11139
Fusicatenibacter	Cluster-205.8990	0.483363	0.11139
Methyloprofundus	Cluster-205.23842	0.483363	0.11139
SUP05_cluster	Cluster-205.10120	0.483264	0.111474
Dorea	Cluster-205.32332	0.483264	0.111474
Roseburia	Cluster-205.7001	0.483252	0.111484
Fusicatenibacter	Cluster-205.4731	0.483046	0.111659
Fusicatenibacter	Cluster-205.5084	0.483046	0.111659
Dialister	Cluster-12483.0	0.482814	0.111857
SUP05_cluster	Cluster-205.13391	0.482517	0.115374
Blautia	Cluster-205.12105	0.482517	0.115374
Methyloprofundus	Cluster-205.16917	0.482517	0.115374
Blautia	Cluster-205.23688	0.482517	0.115374
Kistimonas	Cluster-205.19384	0.482517	0.115374
Methyloprofundus	Cluster-205.28108	0.482517	0.115374
Kistimonas	Cluster-205.22379	0.482517	0.115374
Lachnospiraceae_UCG-004	Cluster-2473.0	0.482015	0.112539
Methyloprofundus	Cluster-205.1571	0.481376	0.113085
Rubritalea	Cluster-205.6424	0.481376	0.113085
Rubritalea	Cluster-205.7563	0.481376	0.113085
Succinivibrio	Cluster-12483.0	0.481168	0.113263
Fusicatenibacter	Cluster-205.31566	0.480702	0.113664
Alcaligenes	Cluster-205.38454	0.480702	0.113664
[Eubacterium]_hallii_group	Cluster-205.20898	0.480503	0.113835
Succinivibrio	Cluster-205.25708	0.480503	0.113835
Succinivibrio	Cluster-205.6424	0.480503	0.113835
Anaerostipes	Cluster-205.32332	0.480503	0.113835
Lachnospiraceae_UCG-004	Cluster-205.22995	0.480318	0.113995
Lachnospiraceae_UCG-004	Cluster-205.1109	0.480318	0.113995
Anaerostipes	Cluster-205.38910	0.480315	0.113998
Lachnospiraceae_UCG-004	Cluster-20365.0	0.48006	0.114218
Kistimonas	Cluster-205.39016	0.479861	0.114389
Methyloprofundus	Cluster-205.21448	0.479861	0.114389
Dorea	Cluster-205.13638	0.479736	0.114497
Agathobacter	Cluster-205.28924	0.479725	0.114507
Roseburia	Cluster-205.15361	0.479725	0.114507
Lachnospiraceae_UCG-004	Cluster-205.6681	0.479477	0.114721
Faecalibacterium	Cluster-205.36816	0.479414	0.114776
Dialister	Cluster-12857.0	0.479414	0.114776
[Eubacterium]_hallii_group	Cluster-205.10120	0.479373	0.114811
Roseburia	Cluster-205.26439	0.478885	0.115234
Roseburia	Cluster-205.23688	0.478885	0.115234
Lachnospira	Cluster-205.30773	0.478885	0.115234
Lachnospira	Cluster-205.13059	0.478885	0.115234
Methyloprofundus	Cluster-3967.0	0.478799	0.115309
Methyloprofundus	Cluster-1109.0	0.478693	0.115401
Dialister	Cluster-205.32332	0.478575	0.115503
Rubritalea	Cluster-205.21366	0.47781	0.11617
Faecalibacterium	Cluster-205.21385	0.477193	0.116709
Bacteroides	Cluster-205.39592	0.477193	0.116709
Lachnoclostridium	Cluster-205.30705	0.477044	0.11684
Succinivibrio	Cluster-205.9824	0.476944	0.116928
[Eubacterium]_hallii_group	Cluster-205.13059	0.476944	0.116928
Rubritalea	Cluster-205.11554	0.476862	0.116999
Rubritalea	Cluster-205.1109	0.476862	0.116999
Subdoligranulum	Cluster-205.22917	0.476358	0.117442
Fusicatenibacter	Cluster-205.22240	0.476358	0.117442
Succinivibrio	Cluster-205.13256	0.47628	0.11751
Lachnoclostridium	Cluster-205.8972	0.476209	0.117573
Roseburia	Cluster-205.28767	0.476197	0.117583
Lachnospiraceae_UCG-004	Cluster-205.16992	0.475845	0.117893
Kistimonas	Cluster-205.23301	0.475524	0.121319
Blautia	Cluster-205.22240	0.475524	0.121319
Methyloprofundus	Cluster-205.1279	0.475524	0.121319
Candidatus_Vesicomyosocius	Cluster-13664.0	0.475524	0.121319
Methyloprofundus	Cluster-205.11965	0.475524	0.121319
Blautia	Cluster-205.13284	0.475524	0.121319
Methyloprofundus	Cluster-298.0	0.475471	0.118223
Bacteroides	Cluster-205.11391	0.475439	0.118252
Agathobacter	Cluster-205.39016	0.475439	0.118252
Roseburia	Cluster-205.22907	0.475177	0.118483
Candidatus_Vesicomyosocius	Cluster-21918.0	0.474373	0.119195
Methyloprofundus	Cluster-477.0	0.474292	0.119267
Rubritalea	Cluster-205.5033	0.474244	0.119309
Rubritalea	Cluster-205.25708	0.474244	0.119309
Fusicatenibacter	Cluster-205.4176	0.473684	0.119808
[Eubacterium]_hallii_group	Cluster-205.32332	0.473385	0.120075
Bacteroides	Cluster-205.5033	0.472855	0.120547
Blautia	Cluster-205.31566	0.472855	0.120547
Faecalibacterium	Cluster-205.13638	0.472855	0.120547
SUP05_cluster	Cluster-205.39016	0.472855	0.120547
Roseburia	Cluster-205.33033	0.47267	0.120713
Roseburia	Cluster-205.12980	0.47267	0.120713
Agathobacter	Cluster-205.22907	0.47267	0.120713
Faecalibacterium	Cluster-205.36214	0.472606	0.120771
Anaerostipes	Cluster-21219.0	0.472309	0.121037
Lachnospiraceae_UCG-004	Cluster-205.29643	0.472212	0.121123
Fusicatenibacter	Cluster-205.13490	0.47215	0.121179
Roseburia	Cluster-205.11582	0.471843	0.121455
Roseburia	Cluster-205.5033	0.471843	0.121455
Lachnospira	Cluster-205.16992	0.471843	0.121455
Dialister	Cluster-205.13025	0.471324	0.121922
Rubritalea	Cluster-205.8972	0.470679	0.122504
Methyloprofundus	Cluster-205.932	0.470679	0.122504
[Eubacterium]_hallii_group	Cluster-205.11554	0.470649	0.122531
Dorea	Cluster-205.15361	0.469976	0.12314
Kistimonas	Cluster-12857.0	0.469353	0.123706
Kistimonas	Cluster-205.28767	0.469353	0.123706
Faecalibacterium	Cluster-205.9824	0.469353	0.123706
Blautia	Cluster-205.12980	0.469353	0.123706
Blautia	Cluster-205.6897	0.469353	0.123706
Lachnoclostridium	Cluster-205.11582	0.469154	0.123887
Dorea	Cluster-205.16992	0.469154	0.123887
Lachnospira	Cluster-205.7537	0.469142	0.123898
Rubritalea	Cluster-205.36215	0.468599	0.124393
Lachnospiraceae_UCG-004	Cluster-205.8152	0.46858	0.12441
Lachnospiraceae_UCG-004	Cluster-205.13284	0.46858	0.12441
Methyloprofundus	Cluster-205.21366	0.468531	0.127473
Kistimonas	Cluster-205.26439	0.468531	0.127473
Methyloprofundus	Cluster-205.20503	0.468531	0.127473
SUP05_cluster	Cluster-205.12971	0.468531	0.127473
Methyloprofundus	Cluster-205.24736	0.468531	0.127473
Bacteroides	Cluster-205.13490	0.468518	0.124467
Methyloprofundus	Cluster-19101.1	0.46788	0.125051
Dialister	Cluster-205.28924	0.467353	0.125534
Rubritalea	Cluster-205.25580	0.467113	0.125755
Serratia	Cluster-205.21385	0.466667	0.126165
Anaerostipes	Cluster-205.6424	0.466266	0.126535
Faecalibacterium	Cluster-205.25708	0.46585	0.126919
Fusicatenibacter	Cluster-205.6681	0.46585	0.126919
Faecalibacterium	Cluster-15918.0	0.46585	0.126919
Methyloprofundus	Cluster-205.42960	0.46585	0.126919
Bacteroides	Cluster-205.32655	0.46585	0.126919
Agathobacter	Cluster-205.7563	0.46585	0.126919
SUP05_cluster	Cluster-205.39592	0.46585	0.126919
Lachnospiraceae_UCG-004	Cluster-205.5994	0.465288	0.12744
Agathobacter	Cluster-205.32482	0.464912	0.127788
Subdoligranulum	Cluster-205.30705	0.464912	0.127788
Fusicatenibacter	Cluster-205.26320	0.464886	0.127813
Lachnospira	Cluster-205.20376	0.4648	0.127893
Roseburia	Cluster-205.17077	0.4648	0.127893
Roseburia	Cluster-205.32655	0.4648	0.127893
SUP05_cluster	Cluster-205.38910	0.4648	0.127893
Roseburia	Cluster-205.13284	0.4648	0.127893
Dorea	Cluster-22196.0	0.464526	0.128148
Anaerostipes	Cluster-12857.0	0.463518	0.129088
Lachnospiraceae_UCG-004	Cluster-205.26320	0.463278	0.129313
Blautia	Cluster-11066.0	0.463161	0.129422
Methyloprofundus	Cluster-205.27241	0.463161	0.129422
Ralstonia	Cluster-205.38454	0.463158	0.129425
Anaerostipes	Cluster-205.26212	0.462796	0.129765
Methyloprofundus	Cluster-3946.0	0.462707	0.129848
[Eubacterium]_hallii_group	Cluster-205.13025	0.462707	0.129848
Succinivibrio	Cluster-205.5171	0.462392	0.130144
Fusicatenibacter	Cluster-205.34986	0.462347	0.130186
Fusicatenibacter	Cluster-205.26439	0.462347	0.130186
Bacteroides	Cluster-205.24711	0.462347	0.130186
Fusicatenibacter	Cluster-205.16163	0.462347	0.130186
Faecalibacterium	Cluster-13630.0	0.462347	0.130186
Blautia	Cluster-15592.0	0.462347	0.130186
Bacteroides	Cluster-205.10492	0.462347	0.130186
Dorea	Cluster-205.13391	0.462099	0.13042
Dorea	Cluster-205.20376	0.462099	0.13042
Dorea	Cluster-205.13059	0.462099	0.13042
Roseburia	Cluster-205.4176	0.462088	0.13043
Roseburia	Cluster-205.39592	0.462088	0.13043
Succinivibrio	Cluster-205.21385	0.461735	0.130763
Anaerostipes	Cluster-205.31931	0.461735	0.130763
Kistimonas	Cluster-205.34986	0.461538	0.133836
Blautia	Cluster-205.34986	0.461538	0.133836
Kistimonas	Cluster-205.36572	0.461538	0.133836
Methyloprofundus	Cluster-205.23511	0.461538	0.133836
Kistimonas	Cluster-205.23225	0.461538	0.133836
SUP05_cluster	Cluster-205.23688	0.461538	0.133836
Kistimonas	Cluster-205.16975	0.461538	0.133836
Blautia	Cluster-205.7563	0.461538	0.133836
Blautia	Cluster-205.10492	0.461538	0.133836
Fusicatenibacter	Cluster-205.37447	0.461526	0.13096
Anaerostipes	Cluster-205.36816	0.461333	0.131142
Lachnospiraceae_UCG-004	Cluster-205.26439	0.461315	0.131159
Rubritalea	Cluster-205.21231	0.460788	0.131658
Lachnospira	Cluster-205.16383	0.46005	0.132358
Rubritalea	Cluster-205.22379	0.459981	0.132423
Rubritalea	Cluster-205.30773	0.459981	0.132423
Bacteroides	Cluster-205.15361	0.459649	0.132739
Fusicatenibacter	Cluster-15592.0	0.459649	0.132739
Succinivibrio	Cluster-205.18021	0.459147	0.133218
Succinivibrio	Cluster-205.29643	0.459147	0.133218
Agathobacter	Cluster-205.26439	0.458845	0.133507
Agathobacter	Cluster-205.28675	0.458845	0.133507
Dialister	Cluster-205.36816	0.458647	0.133696
Faecalibacterium	Cluster-205.11554	0.457895	0.134417
Roseburia	Cluster-205.19384	0.457758	0.134549
Roseburia	Cluster-205.24711	0.457758	0.134549
Roseburia	Cluster-205.6045	0.457758	0.134549
Blautia	Cluster-205.22907	0.457758	0.134549
Lachnospira	Cluster-19111.0	0.457758	0.134549
Candidatus_Vesicomyosocius	Cluster-7077.0	0.457248	0.135039
Dialister	Cluster-205.32082	0.456822	0.13545
Blautia	Cluster-205.4731	0.456822	0.13545
Blautia	Cluster-205.5084	0.456822	0.13545
Cocleimonas	Cluster-205.21036	0.456822	0.13545
SUP05_cluster	Cluster-205.25926	0.456822	0.13545
Dialister	Cluster-205.31169	0.456822	0.13545
Rubritalea	Cluster-205.13391	0.456416	0.135842
Rubritalea	Cluster-205.23225	0.456416	0.135842
Rubritalea	Cluster-205.6045	0.456416	0.135842
Anaerostipes	Cluster-13630.0	0.455588	0.136644
Rubritalea	Cluster-205.28767	0.45543	0.136797
Rubritalea	Cluster-205.17526	0.45543	0.136797
Agathobacter	Cluster-205.36572	0.455342	0.136882
Faecalibacterium	Cluster-205.22920	0.455342	0.136882
Kistimonas	Cluster-15592.0	0.455342	0.136882
Fusicatenibacter	Cluster-205.6045	0.455342	0.136882
Fusicatenibacter	Cluster-205.28924	0.455033	0.137183
Roseburia	Cluster-205.12962	0.455033	0.137183
Subdoligranulum	Cluster-205.21908	0.455033	0.137183
Faecalibacterium	Cluster-205.36745	0.454604	0.137601
Blautia	Cluster-205.26439	0.454545	0.140413
Kistimonas	Cluster-205.5033	0.454545	0.140413
SUP05_cluster	Cluster-205.5033	0.454545	0.140413
Kistimonas	Cluster-205.20898	0.454545	0.140413
Candidatus_Vesicomyosocius	Cluster-205.15700	0.454545	0.140413
Methyloprofundus	Cluster-205.32438	0.454545	0.140413
Candidatus_Vesicomyosocius	Cluster-205.9176	0.454545	0.140413
Blautia	Cluster-205.16163	0.454545	0.140413
SUP05_cluster	Cluster-205.28126	0.454545	0.140413
Sulfurovum	Cluster-205.20036	0.454545	0.140413
Blautia	Cluster-205.32655	0.454545	0.140413
Methyloprofundus	Cluster-205.24023	0.454545	0.140413
SUP05_cluster	Cluster-205.10996	0.454545	0.140413
Rubritalea	Cluster-205.40688	0.454277	0.13792
Methyloprofundus	Cluster-205.42569	0.45405	0.138141
Lachnospiraceae_UCG-004	Cluster-205.23301	0.45405	0.138141
Ralstonia	Cluster-205.27470	0.453991	0.1382
[Eubacterium]_hallii_group	Cluster-205.2186	0.453618	0.138564
Lachnospira	Cluster-205.8926	0.453601	0.138581
Fusicatenibacter	Cluster-205.36214	0.453077	0.139095
Rubritalea	Cluster-205.17039	0.45285	0.139318
Rubritalea	Cluster-205.10564	0.45285	0.139318
Roseburia	Cluster-205.13490	0.452748	0.139418
Rubritalea	Cluster-8765.0	0.452653	0.139512
Fusicatenibacter	Cluster-205.6897	0.452632	0.139532
Lachnospira	Cluster-205.40688	0.452539	0.139624
Lachnoclostridium	Cluster-205.206	0.452442	0.139719
Cocleimonas	Cluster-205.13256	0.452284	0.139875
Succinivibrio	Cluster-205.13025	0.452029	0.140126
Lachnospiraceae_UCG-004	Cluster-11066.0	0.452001	0.140153
SUP05_cluster	Cluster-205.32482	0.45184	0.140313
Serratia	Cluster-205.22240	0.45184	0.140313
Bacteroides	Cluster-205.6045	0.45184	0.140313
Lachnospira	Cluster-205.12980	0.451505	0.140643
Lachnospiraceae_UCG-004	Cluster-205.21385	0.451208	0.140938
Lachnospiraceae_UCG-004	Cluster-205.15361	0.451208	0.140938
Lachnospira	Cluster-205.20898	0.450715	0.141425
Roseburia	Cluster-205.12105	0.450715	0.141425
Methyloprofundus	Cluster-205.39620	0.450715	0.141425
Lachnospira	Cluster-205.17077	0.450715	0.141425
Agathobacter	Cluster-205.4731	0.450359	0.14178
Agathobacter	Cluster-205.5084	0.450359	0.14178
Dialister	Cluster-205.20376	0.449571	0.142564
Blautia	Cluster-205.13490	0.449571	0.142564
Dialister	Cluster-205.17077	0.449571	0.142564
Anaerostipes	Cluster-205.36745	0.449275	0.142859
Serratia	Cluster-205.33033	0.449123	0.143011
Bacteroides	Cluster-205.21231	0.449123	0.143011
Fusicatenibacter	Cluster-205.26064	0.448946	0.143188
Dorea	Cluster-205.31566	0.448774	0.14336
Lachnospira	Cluster-205.2186	0.448766	0.143368
Bacteroides	Cluster-205.16163	0.448337	0.143798
Methyloprofundus	Cluster-205.37091	0.44817	0.143966
Achromobacter	Cluster-12993.0	0.44817	0.143966
Methyloprofundus	Cluster-205.37714	0.447552	0.147205
Kistimonas	Cluster-205.8565	0.447552	0.147205
Kistimonas	Cluster-205.28675	0.447552	0.147205
Blautia	Cluster-205.36572	0.447552	0.147205
Blautia	Cluster-205.8152	0.447552	0.147205
Methyloprofundus	Cluster-205.9176	0.447552	0.147205
SUP05_cluster	Cluster-205.24711	0.447552	0.147205
Methyloprofundus	Cluster-205.1736	0.447552	0.147205
Bacteroides	Cluster-15592.0	0.447368	0.144772
Lachnospiraceae_UCG-004	Cluster-205.37447	0.446965	0.145178
Methyloprofundus	Cluster-18225.0	0.446052	0.146102
[Eubacterium]_hallii_group	Cluster-205.2284	0.44569	0.146468
[Eubacterium]_hallii_group	Cluster-205.36745	0.445652	0.146507
Methyloprofundus	Cluster-205.34682	0.445617	0.146543
Bacteroides	Cluster-205.6897	0.445614	0.146546
Anaerostipes	Cluster-205.36215	0.445563	0.146597
Lachnospira	Cluster-205.26212	0.445278	0.146888
Methyloprofundus	Cluster-205.21	0.445169	0.146998
Anaerostipes	Cluster-205.20376	0.44491	0.147261
Anaerostipes	Cluster-205.16992	0.44491	0.147261
Anaerostipes	Cluster-205.13025	0.44491	0.147261
Succinivibrio	Cluster-205.13059	0.44491	0.147261
Dorea	Cluster-205.30185	0.44484	0.147333
Bacteroides	Cluster-205.34986	0.444834	0.147339
Fusicatenibacter	Cluster-205.8152	0.444834	0.147339
Faecalibacterium	Cluster-205.14587	0.444834	0.147339
Kistimonas	Cluster-205.5848	0.444834	0.147339
Fusicatenibacter	Cluster-205.13284	0.444834	0.147339
Blautia	Cluster-205.1109	0.444834	0.147339
Sutterella	Cluster-205.8882	0.444658	0.147519
[Eubacterium]_hallii_group	Cluster-205.38910	0.44447	0.14771
Roseburia	Cluster-205.2284	0.444451	0.14773
Lachnospira	Cluster-205.2284	0.444451	0.14773
Lachnospira	Cluster-205.31931	0.444451	0.14773
Sutterella	Cluster-205.36215	0.444445	0.147735
Lachnospiraceae_UCG-004	Cluster-205.28767	0.44393	0.148262
Lachnospiraceae_UCG-004	Cluster-9042.0	0.44393	0.148262
Lachnospira	Cluster-205.13391	0.443673	0.148525
Lachnospira	Cluster-205.6681	0.443673	0.148525
Lachnospira	Cluster-205.25039	0.443673	0.148525
Lachnospiraceae_UCG-004	Cluster-205.38773	0.443153	0.149058
Rubritalea	Cluster-205.12980	0.442928	0.149289
Dialister	Cluster-205.18021	0.442319	0.149915
Bacteroides	Cluster-205.31566	0.442105	0.150136
Dorea	Cluster-205.11554	0.441707	0.150547
Dorea	Cluster-9042.0	0.441707	0.150547
Roseburia	Cluster-205.2186	0.441699	0.150555
Dialister	Cluster-205.40688	0.44164	0.150616
[Eubacterium]_hallii_group	Cluster-205.40688	0.44152	0.15074
Succinivibrio	Cluster-205.32332	0.441351	0.150915
Faecalibacterium	Cluster-205.20898	0.441332	0.150935
Bacteroides	Cluster-205.23301	0.441332	0.150935
Bacteroides	Cluster-205.8152	0.441332	0.150935
Candidatus_Vesicomyosocius	Cluster-848.0	0.441009	0.151269
Lachnoclostridium	Cluster-205.22920	0.440934	0.151346
Methyloprofundus	Cluster-205.20031	0.440559	0.154216
Blautia	Cluster-205.23301	0.440559	0.154216
Kistimonas	Cluster-205.8152	0.440559	0.154216
Candidatus_Vesicomyosocius	Cluster-205.40760	0.440559	0.154216
Kistimonas	Cluster-205.10564	0.440559	0.154216
Bacteroides	Cluster-205.22995	0.440351	0.151952
Agathobacter	Cluster-205.15361	0.440351	0.151952
Fusicatenibacter	Cluster-205.21231	0.440351	0.151952
Succinivibrio	Cluster-205.12980	0.440342	0.151961
Rubritalea	Cluster-205.13490	0.439987	0.15233
Roseburia	Cluster-205.28924	0.439716	0.152612
Lachnospiraceae_UCG-004	Cluster-205.13391	0.439521	0.152816
Lachnospiraceae_UCG-004	Cluster-205.6045	0.439521	0.152816
Rubritalea	Cluster-205.5848	0.439356	0.152988
Bacteroides	Cluster-205.28767	0.438596	0.153782
Rubritalea	Cluster-205.8957	0.438587	0.153791
Kistimonas	Cluster-205.21231	0.437829	0.154586
Kistimonas	Cluster-205.17783	0.437829	0.154586
Blautia	Cluster-205.39592	0.437829	0.154586
Faecalibacterium	Cluster-205.13059	0.437829	0.154586
Anaerostipes	Cluster-205.9824	0.437792	0.154626
Anaerostipes	Cluster-205.2186	0.437545	0.154885
Dorea	Cluster-205.31169	0.437407	0.15503
Lachnospira	Cluster-9042.0	0.437396	0.155042
Roseburia	Cluster-205.1109	0.437396	0.155042
Dialister	Cluster-21219.0	0.437368	0.155071
Anaerostipes	Cluster-20337.0	0.436776	0.155695
Blautia	Cluster-205.28924	0.436631	0.155849
SUP05_cluster	Cluster-205.28924	0.436631	0.155849
Lachnospira	Cluster-205.12105	0.436631	0.155849
Roseburia	Cluster-205.16163	0.436631	0.155849
Lachnospira	Cluster-205.31169	0.436631	0.155849
[Eubacterium]_hallii_group	Cluster-205.36214	0.43659	0.155891
[Eubacterium]_hallii_group	Cluster-205.13256	0.43659	0.155891
Succinivibrio	Cluster-21219.0	0.436528	0.155957
Succinivibrio	Cluster-20365.0	0.436283	0.156216
Anaerostipes	Cluster-205.10120	0.436283	0.156216
Lachnospiraceae_UCG-004	Cluster-205.20815	0.435888	0.156634
Cocleimonas	Cluster-205.8882	0.435858	0.156665
Fusicatenibacter	Cluster-205.4910	0.435853	0.156671
Agathobacter	Cluster-205.26320	0.435831	0.156695
Lachnospiraceae_UCG-004	Cluster-205.16708	0.435311	0.157246
Bacteroides	Cluster-205.7001	0.435088	0.157483
Kistimonas	Cluster-205.36816	0.435068	0.157504
Dialister	Cluster-19111.0	0.435068	0.157504
Rubritalea	Cluster-205.6190	0.435021	0.157554
Rubritalea	Cluster-205.23187	0.435021	0.157554
Bacteroides	Cluster-205.37447	0.434589	0.158014
Subdoligranulum	Cluster-205.8972	0.434326	0.158294
Faecalibacterium	Cluster-205.13025	0.434326	0.158294
[Eubacterium]_hallii_group	Cluster-205.17077	0.434232	0.158394
[Eubacterium]_hallii_group	Cluster-205.31169	0.434232	0.158394
Lachnoclostridium	Cluster-12993.0	0.433879	0.158771
Kistimonas	Cluster-205.23476	0.433566	0.161446
Methyloprofundus	Cluster-205.22640	0.433566	0.161446
Methyloprofundus	Cluster-205.12882	0.433566	0.161446
SUP05_cluster	Cluster-205.11965	0.433566	0.161446
[Eubacterium]_hallii_group	Cluster-205.5994	0.433125	0.159578
Lachnoclostridium	Cluster-205.36214	0.432689	0.160047
Lachnospira	Cluster-205.38910	0.432624	0.160116
Lachnospiraceae_UCG-004	Cluster-205.30185	0.43242	0.160335
Lachnospiraceae_UCG-004	Cluster-205.22240	0.432256	0.160512
Succinivibrio	Cluster-205.36816	0.431808	0.160994
Rubritalea	Cluster-205.20815	0.431455	0.161375
Candidatus_Vesicomyosocius	Cluster-205.1581	0.431411	0.161423
Cocleimonas	Cluster-205.21385	0.430824	0.162058
Faecalibacterium	Cluster-205.18021	0.430824	0.162058
Subdoligranulum	Cluster-205.12864	0.430824	0.162058
Agathobacter	Cluster-205.38773	0.430824	0.162058
Blautia	Cluster-205.21231	0.430824	0.162058
Fusicatenibacter	Cluster-205.7563	0.430824	0.162058
Fusicatenibacter	Cluster-205.10492	0.430824	0.162058
[Eubacterium]_hallii_group	Cluster-205.16992	0.430673	0.162221
Rubritalea	Cluster-205.4176	0.430426	0.162489
[Eubacterium]_hallii_group	Cluster-8765.0	0.430401	0.162516
Roseburia	Cluster-205.31566	0.430341	0.162581
Blautia	Cluster-205.37447	0.430243	0.162687
Anaerostipes	Cluster-205.21908	0.430132	0.162807
Fusicatenibacter	Cluster-205.28767	0.429825	0.163141
[Eubacterium]_hallii_group	Cluster-20337.0	0.429645	0.163336
Roseburia	Cluster-205.28675	0.429588	0.163399
Lachnospira	Cluster-205.14587	0.429588	0.163399
Roseburia	Cluster-205.8990	0.429588	0.163399
Roseburia	Cluster-205.10492	0.429588	0.163399
Marine_Methylotrophic_Group_2	Cluster-477.0	0.429542	0.163449
Marine_Methylotrophic_Group_2	Cluster-848.0	0.429542	0.163449
Marine_Methylotrophic_Group_2	Cluster-205.36231	0.428371	0.164726
Ralstonia	Cluster-205.31566	0.42807	0.165056
Agathobacter	Cluster-205.11391	0.42807	0.165056
Rubritalea	Cluster-205.6681	0.42789	0.165253
Anaerostipes	Cluster-205.7537	0.427863	0.165283
SUP05_cluster	Cluster-205.26320	0.427817	0.165333
Dorea	Cluster-205.2284	0.427573	0.165601
Roseburia	Cluster-8765.0	0.427565	0.16561
Roseburia	Cluster-205.4910	0.427565	0.16561
Agathobacter	Cluster-205.5033	0.427321	0.165877
Faecalibacterium	Cluster-205.20376	0.427321	0.165877
SUP05_cluster	Cluster-205.35833	0.427321	0.165877
Candidatus_Vesicomyosocius	Cluster-205.20520	0.426573	0.1689
SUP05_cluster	Cluster-205.28289	0.426573	0.1689
Methyloprofundus	Cluster-205.37470	0.426573	0.1689
Lachnospira	Cluster-205.30185	0.426288	0.167014
Succinivibrio	Cluster-205.10120	0.425511	0.167874
Dialister	Cluster-205.26212	0.425197	0.168221
Dialister	Cluster-205.21385	0.424935	0.168512
Marine_Methylotrophic_Group_2	Cluster-21313.0	0.424595	0.168889
Kistimonas	Cluster-205.6419	0.424564	0.168924
Bacteroides	Cluster-205.33033	0.424561	0.168927
Agathobacter	Cluster-205.22995	0.424561	0.168927
Fusicatenibacter	Cluster-205.39592	0.424561	0.168927
Rubritalea	Cluster-205.16992	0.424324	0.169191
Rubritalea	Cluster-205.16975	0.424324	0.169191
Alcaligenes	Cluster-205.11582	0.423819	0.169753
Fusicatenibacter	Cluster-205.36572	0.423819	0.169753
SUP05_cluster	Cluster-205.7001	0.423819	0.169753
Succinivibrio	Cluster-205.6190	0.423555	0.170048
Succinivibrio	Cluster-205.14587	0.423555	0.170048
Bacteroides	Cluster-205.4910	0.423551	0.170052
Methyloprofundus	Cluster-20615.0	0.423297	0.170335
Anaerostipes	Cluster-205.5171	0.422964	0.170708
Agathobacter	Cluster-205.31566	0.422807	0.170883
Agathobacter	Cluster-205.39592	0.422807	0.170883
Roseburia	Cluster-205.36572	0.422546	0.171176
Lachnospira	Cluster-205.23688	0.422546	0.171176
SUP05_cluster	Cluster-205.5171	0.422546	0.171176
Lachnospira	Cluster-205.13284	0.422546	0.171176
Lachnospiraceae_UCG-004	Cluster-205.31931	0.422097	0.171679
[Eubacterium]_hallii_group	Cluster-205.16681	0.421472	0.172382
Lachnospiraceae_UCG-004	Cluster-205.28289	0.421359	0.172509
Alcaligenes	Cluster-205.21036	0.421303	0.172572
Dorea	Cluster-205.2186	0.421245	0.172637
Methyloprofundus	Cluster-7282.0	0.421055	0.172851
Rubritalea	Cluster-205.24711	0.420758	0.173186
[Eubacterium]_hallii_group	Cluster-205.12980	0.420732	0.173216
Dialister	Cluster-205.6681	0.420566	0.173403
Dialister	Cluster-205.23688	0.420566	0.173403
Dialister	Cluster-205.14587	0.420566	0.173403
Dialister	Cluster-205.29643	0.420566	0.173403
Dorea	Cluster-12857.0	0.420505	0.173472
Fusicatenibacter	Cluster-205.30185	0.420505	0.173472
Fusicatenibacter	Cluster-205.23301	0.420316	0.173686
Anaerostipes	Cluster-12483.0	0.420125	0.173902
[Eubacterium]_hallii_group	Cluster-205.14587	0.419995	0.174049
[Eubacterium]_hallii_group	Cluster-205.8990	0.419995	0.174049
Candidatus_Vesicomyosocius	Cluster-205.10502	0.41958	0.176577
Methyloprofundus	Cluster-205.1240	0.41958	0.176577
Blautia	Cluster-205.6045	0.41958	0.176577
Methyloprofundus	Cluster-205.5634	0.41958	0.176577
Methyloprofundus	Cluster-205.36231	0.418856	0.175342
Dialister	Cluster-8765.0	0.418406	0.175854
Blautia	Cluster-205.26064	0.418283	0.175994
Dialister	Cluster-205.9901	0.41805	0.176261
Lachnospiraceae_UCG-004	Cluster-205.16163	0.417726	0.17663
Agathobacter	Cluster-205.21231	0.417544	0.176839
Bacteroides	Cluster-205.1109	0.417544	0.176839
Rubritalea	Cluster-205.28675	0.417193	0.177241
Rubritalea	Cluster-205.36572	0.417193	0.177241
Rubritalea	Cluster-205.24736	0.417193	0.177241
SUP05_cluster	Cluster-205.932	0.417193	0.177241
Faecalibacterium	Cluster-205.25039	0.416813	0.177675
Faecalibacterium	Cluster-205.6190	0.416813	0.177675
Faecalibacterium	Cluster-12993.0	0.416813	0.177675
Fusicatenibacter	Cluster-205.32655	0.416813	0.177675
Candidatus_Vesicomyosocius	Cluster-205.17402	0.416813	0.177675
Agathobacter	Cluster-205.10492	0.416813	0.177675
Blautia	Cluster-205.5848	0.416813	0.177675
Kistimonas	Cluster-205.1109	0.416813	0.177675
Lachnoclostridium	Cluster-13630.0	0.416242	0.178331
Lachnospira	Cluster-205.31566	0.416232	0.178343
Roseburia	Cluster-12857.0	0.416232	0.178343
Lachnospira	Cluster-205.12962	0.416232	0.178343
Marine_Methylotrophic_Group_2	Cluster-205.21448	0.415599	0.179071
Roseburia	Cluster-205.9286	0.415503	0.179182
Roseburia	Cluster-205.8152	0.415503	0.179182
[Eubacterium]_hallii_group	Cluster-205.21385	0.415383	0.17932
[Eubacterium]_hallii_group	Cluster-205.11391	0.415383	0.17932
Agathobacter	Cluster-205.13490	0.414039	0.180875
Serratia	Cluster-205.25926	0.414039	0.180875
Blautia	Cluster-205.4910	0.414038	0.180877
Candidatus_Vesicomyosocius	Cluster-205.27241	0.414038	0.180877
Bacteroides	Cluster-205.5848	0.414035	0.18088
Roseburia	Cluster-11066.0	0.41343	0.181582
[Eubacterium]_hallii_group	Cluster-22196.0	0.413354	0.18167
Subdoligranulum	Cluster-205.15163	0.413311	0.181721
Candidatus_Vesicomyosocius	Cluster-205.33315	0.413311	0.181721
Subdoligranulum	Cluster-10990.0	0.413311	0.181721
Agathobacter	Cluster-205.24711	0.413311	0.181721
Blautia	Cluster-205.12962	0.413311	0.181721
Agathobacter	Cluster-205.6045	0.413311	0.181721
Methyloprofundus	Cluster-205.26204	0.413311	0.181721
Bacteroides	Cluster-11066.0	0.413006	0.182076
Anaerostipes	Cluster-205.13638	0.412877	0.182227
[Eubacterium]_hallii_group	Cluster-205.25039	0.412877	0.182227
Methyloprofundus	Cluster-205.18722	0.412587	0.184481
Methyloprofundus	Cluster-205.14815	0.412587	0.184481
Kistimonas	Cluster-205.28289	0.412587	0.184481
Kistimonas	Cluster-205.23187	0.412587	0.184481
Fusicatenibacter	Cluster-205.22995	0.412281	0.182922
Methyloprofundus	Cluster-205.1484	0.411885	0.183384
Anaerostipes	Cluster-205.11391	0.411818	0.183463
Succinivibrio	Cluster-205.40688	0.411688	0.183615
Dialister	Cluster-205.8926	0.410547	0.184954
Agathobacter	Cluster-205.33033	0.410526	0.184978
Lachnospiraceae_UCG-004	Cluster-205.23476	0.410462	0.185055
Cocleimonas	Cluster-205.36215	0.410462	0.185055
Lachnospiraceae_UCG-004	Cluster-205.24165	0.410462	0.185055
Succinivibrio	Cluster-205.9901	0.410406	0.18512
Rubritalea	Cluster-205.37470	0.410061	0.185526
Methyloprofundus	Cluster-21818.0	0.409808	0.185824
Subdoligranulum	Cluster-13630.0	0.409808	0.185824
Agathobacter	Cluster-205.32655	0.409808	0.185824
Sulfurovum	Cluster-205.24497	0.409484	0.186207
[Eubacterium]_hallii_group	Cluster-205.34986	0.409317	0.186404
[Eubacterium]_hallii_group	Cluster-205.28675	0.409317	0.186404
[Eubacterium]_hallii_group	Cluster-205.19384	0.409317	0.186404
[Eubacterium]_hallii_group	Cluster-205.22240	0.409317	0.186404
Succinivibrio	Cluster-205.25039	0.409317	0.186404
Succinivibrio	Cluster-205.17077	0.409317	0.186404
Dorea	Cluster-205.6681	0.409187	0.186558
Lachnospira	Cluster-205.9286	0.408461	0.187418
Lachnospira	Cluster-205.19384	0.408461	0.187418
Lachnospiraceae_UCG-004	Cluster-205.5848	0.407542	0.188509
Agathobacter	Cluster-15592.0	0.407018	0.189134
Dialister	Cluster-205.27763	0.406775	0.189423
Bacteroides	Cluster-205.26064	0.406693	0.189522
[Eubacterium]_hallii_group	Cluster-205.7537	0.406469	0.189788
Serratia	Cluster-205.206	0.406469	0.189788
Dorea	Cluster-205.32482	0.406371	0.189907
Agathobacter	Cluster-205.34986	0.406305	0.189985
Bacteroides	Cluster-205.23225	0.406305	0.189985
Bacteroides	Cluster-205.14691	0.406305	0.189985
Sutterella	Cluster-205.15163	0.406064	0.190274
Lachnoclostridium	Cluster-205.35524	0.406031	0.190313
Roseburia	Cluster-205.9901	0.406017	0.19033
Anaerostipes	Cluster-10990.0	0.405758	0.19064
Succinivibrio	Cluster-205.20376	0.405758	0.19064
[Eubacterium]_hallii_group	Cluster-205.6285	0.405758	0.19064
Succinivibrio	Cluster-205.31169	0.405758	0.19064
Anaerostipes	Cluster-205.13059	0.405758	0.19064
Dorea	Cluster-205.12105	0.40566	0.190758
Dorea	Cluster-205.6285	0.40566	0.190758
Dorea	Cluster-205.17077	0.40566	0.190758
Lachnospira	Cluster-205.4176	0.405649	0.19077
Methyloprofundus	Cluster-205.12971	0.405594	0.192612
Blautia	Cluster-205.24711	0.405594	0.192612
Kistimonas	Cluster-205.17039	0.405594	0.192612
Fusicatenibacter	Cluster-205.7001	0.405263	0.191233
Fusicatenibacter	Cluster-205.5848	0.405263	0.191233
Achromobacter	Cluster-205.30185	0.405117	0.191409
Succinivibrio	Cluster-20337.0	0.404687	0.191926
Faecalibacterium	Cluster-205.30185	0.404604	0.192026
Succinivibrio	Cluster-205.35524	0.404325	0.192362
Fusicatenibacter	Cluster-7790.0	0.404272	0.192426
Serratia	Cluster-205.36215	0.403903	0.19287
Bacteroides	Cluster-205.9901	0.403874	0.192906
Agathobacter	Cluster-205.9901	0.403874	0.192906
Faecalibacterium	Cluster-20337.0	0.403509	0.193347
Methyloprofundus	Cluster-205.41328	0.403168	0.19376
Rubritalea	Cluster-205.4731	0.403013	0.193947
Rubritalea	Cluster-205.5084	0.403013	0.193947
Lachnospira	Cluster-8765.0	0.402829	0.194169
Bacteroides	Cluster-205.8565	0.402803	0.194202
Agathobacter	Cluster-205.23301	0.402803	0.194202
Serratia	Cluster-205.22917	0.402803	0.194202
Dialister	Cluster-205.5994	0.402491	0.19458
Dialister	Cluster-20365.0	0.402345	0.194757
[Eubacterium]_hallii_group	Cluster-205.9286	0.402199	0.194934
Anaerostipes	Cluster-205.25039	0.402199	0.194934
Succinivibrio	Cluster-205.30185	0.402171	0.194969
Roseburia	Cluster-205.5848	0.402122	0.195028
Lachnospira	Cluster-22196.0	0.401631	0.195625
Roseburia	Cluster-205.8565	0.401418	0.195884
Roseburia	Cluster-205.36258	0.401418	0.195884
[Eubacterium]_hallii_group	Cluster-205.39016	0.401121	0.196247
[Eubacterium]_hallii_group	Cluster-15592.0	0.401121	0.196247
Alcaligenes	Cluster-205.11444	0.400859	0.196567
Candidatus_Vesicomyosocius	Cluster-205.32876	0.400709	0.19675
Subdoligranulum	Cluster-13609.0	0.400265	0.197293
Lachnospiraceae_UCG-004	Cluster-205.6897	0.400265	0.197293
Rubritalea	Cluster-205.9901	0.400188	0.197387
Lachnospiraceae_UCG-004	Cluster-205.23225	0.399564	0.198152
Rubritalea	Cluster-205.8565	0.399364	0.198398
Faecalibacterium	Cluster-205.10120	0.399303	0.198472
Dorea	Cluster-205.39016	0.399303	0.198472
Blautia	Cluster-205.22995	0.3993	0.198476
Dialister	Cluster-205.16992	0.398813	0.199075
Dialister	Cluster-205.25039	0.398813	0.199075
Dialister	Cluster-205.6285	0.398813	0.199075
Dialister	Cluster-205.13284	0.398813	0.199075
Methyloprofundus	Cluster-205.24497	0.398708	0.199204
Lachnoclostridium	Cluster-205.36816	0.398687	0.19923
Dorea	Cluster-205.26320	0.398687	0.19923
Achromobacter	Cluster-205.40688	0.398677	0.199243
Anaerostipes	Cluster-205.34986	0.39864	0.199288
SUP05_cluster	Cluster-205.37714	0.398601	0.200973
Kistimonas	Cluster-205.8957	0.398601	0.200973
SUP05_cluster	Cluster-205.43267	0.398601	0.200973
SUP05_cluster	Cluster-205.37470	0.398601	0.200973
Kistimonas	Cluster-205.31023	0.398601	0.200973
Methyloprofundus	Cluster-205.23187	0.398601	0.200973
Faecalibacterium	Cluster-205.22907	0.398595	0.199344
Ralstonia	Cluster-205.36215	0.398445	0.199528
Ralstonia	Cluster-205.13256	0.398395	0.19959
Bacteroides	Cluster-2473.0	0.398395	0.19959
Achromobacter	Cluster-205.35524	0.398276	0.199736
[Eubacterium]_hallii_group	Cluster-205.28924	0.397872	0.200235
Lachnoclostridium	Cluster-205.8926	0.397607	0.200563
Anaerostipes	Cluster-205.21385	0.397556	0.200626
Subdoligranulum	Cluster-205.36745	0.397556	0.200626
Methyloprofundus	Cluster-11757.0	0.397194	0.201074
Bacteroides	Cluster-7790.0	0.395936	0.202635
Lachnospiraceae_UCG-004	Cluster-205.8565	0.395932	0.20264
Fusicatenibacter	Cluster-205.8565	0.395797	0.202808
Methyloprofundus	Cluster-205.21557	0.395797	0.202808
Ralstonia	Cluster-205.22917	0.395797	0.202808
Agathobacter	Cluster-205.8152	0.395797	0.202808
Serratia	Cluster-205.25039	0.395797	0.202808
Serratia	Cluster-15918.0	0.395797	0.202808
Bacteroides	Cluster-205.28289	0.395797	0.202808
Fusicatenibacter	Cluster-205.28289	0.395797	0.202808
Succinivibrio	Cluster-205.11582	0.39508	0.203702
[Eubacterium]_hallii_group	Cluster-205.23688	0.39508	0.203702
Candidatus_Vesicomyosocius	Cluster-20615.0	0.395077	0.203706
Lachnospira	Cluster-205.15361	0.395067	0.203718
Roseburia	Cluster-205.11391	0.395067	0.203718
Dialister	Cluster-205.10120	0.39503	0.203765
Marine_Methylotrophic_Group_2	Cluster-205.27470	0.394803	0.204048
Methyloprofundus	Cluster-689.0	0.394695	0.204183
Roseburia	Cluster-205.25580	0.394376	0.204582
Lachnospira	Cluster-205.6285	0.394376	0.204582
Lachnospira	Cluster-205.8990	0.394376	0.204582
Agathobacter	Cluster-205.26064	0.394369	0.204591
Lachnospira	Cluster-205.26320	0.394329	0.204641
Roseburia	Cluster-205.4731	0.394329	0.204641
Roseburia	Cluster-205.5084	0.394329	0.204641
[Eubacterium]_hallii_group	Cluster-9042.0	0.39399	0.205065
[Eubacterium]_hallii_group	Cluster-205.4176	0.39399	0.205065
Marine_Methylotrophic_Group_2	Cluster-205.8518	0.393475	0.205712
Lachnospiraceae_UCG-004	Cluster-205.7001	0.392987	0.206324
Pseudomonas	Cluster-205.20036	0.392985	0.206327
Candidatus_Vesicomyosocius	Cluster-22579.0	0.392985	0.206327
Anaerostipes	Cluster-2473.0	0.392931	0.206395
Candidatus_Vesicomyosocius	Cluster-205.36231	0.392678	0.206714
Candidatus_Vesicomyosocius	Cluster-205.41328	0.392416	0.207043
Blautia	Cluster-205.7001	0.392295	0.207197
Agathobacter	Cluster-205.16163	0.392295	0.207197
Subdoligranulum	Cluster-12993.0	0.392295	0.207197
Faecalibacterium	Cluster-205.29643	0.392295	0.207197
Sutterella	Cluster-205.8705	0.392248	0.207256
Dorea	Cluster-205.4176	0.392236	0.207271
Faecalibacterium	Cluster-205.16681	0.391916	0.207674
Candidatus_Vesicomyosocius	Cluster-205.10818	0.391608	0.209564
Blautia	Cluster-205.23476	0.391608	0.209564
Kistimonas	Cluster-205.20815	0.391608	0.209564
Blautia	Cluster-205.8565	0.391608	0.209564
SUP05_cluster	Cluster-205.27098	0.391608	0.209564
Blautia	Cluster-205.38773	0.391608	0.209564
Methyloprofundus	Cluster-205.40760	0.391608	0.209564
Blautia	Cluster-205.4721	0.391608	0.209564
Blautia	Cluster-205.26320	0.391561	0.208123
Dialister	Cluster-205.12105	0.391561	0.208123
SUP05_cluster	Cluster-205.13490	0.391561	0.208123
Lachnoclostridium	Cluster-10990.0	0.39155	0.208138
Dorea	Cluster-205.23688	0.39155	0.208138
Dorea	Cluster-205.19384	0.39155	0.208138
Lachnoclostridium	Cluster-205.6190	0.39155	0.208138
Dorea	Cluster-205.7563	0.39155	0.208138
Dialister	Cluster-205.30185	0.391372	0.208362
Agathobacter	Cluster-205.7001	0.391228	0.208545
[Eubacterium]_hallii_group	Cluster-205.4731	0.391211	0.208567
[Eubacterium]_hallii_group	Cluster-205.5084	0.391211	0.208567
Dialister	Cluster-22196.0	0.390977	0.208862
Achromobacter	Cluster-205.15163	0.390804	0.209082
Achromobacter	Cluster-13630.0	0.390804	0.209082
Subdoligranulum	Cluster-205.206	0.390425	0.209564
Succinivibrio	Cluster-205.5994	0.389433	0.210826
Dorea	Cluster-2473.0	0.38942	0.210842
Lachnospiraceae_UCG-004	Cluster-205.37091	0.389232	0.211081
Rubritalea	Cluster-4075.0	0.389224	0.211092
Subdoligranulum	Cluster-205.11582	0.388792	0.211643
Serratia	Cluster-205.11582	0.388792	0.211643
SUP05_cluster	Cluster-205.8705	0.388792	0.211643
Methyloprofundus	Cluster-205.11980	0.388792	0.211643
Candidatus_Vesicomyosocius	Cluster-18684.1	0.388792	0.211643
Lachnospiraceae_UCG-004	Cluster-205.10492	0.388667	0.211803
Anaerostipes	Cluster-9042.0	0.388642	0.211835
Dialister	Cluster-205.32482	0.388616	0.211868
Succinivibrio	Cluster-205.32082	0.387962	0.212706
[Eubacterium]_hallii_group	Cluster-205.12105	0.387962	0.212706
Succinivibrio	Cluster-205.6681	0.387962	0.212706
[Eubacterium]_hallii_group	Cluster-205.6681	0.387962	0.212706
Anaerostipes	Cluster-205.30773	0.387962	0.212706
Rubritalea	Cluster-205.16708	0.387822	0.212884
Rubritalea	Cluster-9042.0	0.387562	0.213218
[truncated: 9,462 more rows]

## Sheet: Table S7
Table S7 DEGs with annotated functions related to immune response, nutrients anabolism and growth-related genes
Gene_ID	PA_readcount	NPA_readcount	log2FoldChange	pval	padj	Gene Length	NR Evalue	NR Description	KO Name	KO Description	Swissprot Evalue	Swissprot Description	PFAM description	BP Description	MF Description	CC Description	KOG Description
1 Growth-related genes
Cluster-205.2284	11.7657	50.1994	-2.0195	4.18e-05	0.013701	1584	2.9e-183	Wnt6 protein	WNT6	wingless-type MMTV integration site family, member 6	2.8e-107	Protein Wnt-6 OS=Homo sapiens OX=9606 GN=WNT6 PE=1 SV=2	wnt family	multicellular organism development//Wnt signaling pathway//signal transduction	signaling receptor binding	extracellular region	--
Cluster-205.12980	89.2887	231.775	-1.378	6.84e-06	0.0034558	2219	1.1e-130	Transcription factor Sox-9-B	SOX7S	transcription factor SOX7/8/10/18 (SOX group E/F)	2.9e-65	Transcription factor Sox-9-B OS=Xenopus laevis OX=8355 GN=sox9-b PE=2 SV=1	--	--	--	--	--
Cluster-205.21036	0.539736	31.0227	-5.4458	1.65e-05	0.0069598	1547	3.1e-137	solute carrier family 23 member 1-like	SLC23A1_2, SVCT1_2	solute carrier family 23 (nucleobase transporter), member 1/2	6.6e-93	Solute carrier family 23 member 1 OS=Homo sapiens OX=9606 GN=SLC23A1 PE=1 SV=3	Permease family	transmembrane transport	transmembrane transporter activity	membrane	Xanthine/uracil transporters
Cluster-205.5033	16.464	62.2375	-1.8596	8.54e-05	0.022414	1922	4.9e-116	PREDICTED: bone morphogenetic protein 2	BMP2	bone morphogenetic protein 2	1.4e-79	Bone morphogenetic protein 2 OS=Mus musculus OX=10090 GN=Bmp2 PE=1 SV=3	Peptidase family S49 N-terminal//Transforming growth factor beta like domain//Mediator of RNA pol II transcription subunit 19	cell population proliferation//signal transduction//regulation of transcription by RNA polymerase II//growth	growth factor activity//transcription coregulator activity//serine-type endopeptidase activity	mediator complex//transcription regulator complex//plasma membrane	--
Cluster-205.6681	62.8809	172.976	-1.4587	4.38e-05	0.014212	1744	1.9e-122	Inactive pancreatic lipase-related protein 1	PNLIPRP2, PLRP2	pancreatic lipase-related protein 2	4.5e-74	Inactive pancreatic lipase-related protein 1 OS=Homo sapiens OX=9606 GN=PNLIPRP1 PE=1 SV=1	Palmitoyl protein thioesterase	--	palmitoyl hydrolase activity	--	--
Cluster-205.6424	26.6767	78.3713	-1.4938	0.00012465	0.02889	1048	1.2e-71	frizzled-5-like	FZD5_8, fz2	frizzled 5/8	3.5e-13	Frizzled-5 OS=Homo sapiens OX=9606 GN=FZD5 PE=1 SV=2	Fz domain	--	protein binding	--	Smoothened and related G-protein-coupled receptors
Cluster-205.14691	133.836	746.313	-2.4703	5.03e-05	0.015793	3608	2.8e-165	cartilage matrix protein-like	-	-	1.6e-25	Collagen alpha-4(VI) chain OS=Mus musculus OX=10090 GN=Col6a4 PE=1 SV=2	Mediator complex subunit 13 C-terminal domain	regulation of transcription by RNA polymerase II	transcription coregulator activity	mediator complex//transcription regulator complex	--
Cluster-205.20376	57.7174	270.447	-2.1854	1.99e-06	0.0012622	2559	1.3e-108	Cartilage matrix protein	-	-	1.1e-23	Cartilage matrix protein OS=Homo sapiens OX=9606 GN=MATN1 PE=1 SV=1	--	--	--	--	--
Cluster-205.6419	11.3575	41.9192	-1.8125	7.06e-05	0.020017	2430	1.4e-54	bone morphogenetic protein 3	BMP3_3B	bone morphogenetic protein 3/3B	2.1e-37	Bone morphogenetic protein 3 OS=Rattus norvegicus OX=10116 GN=Bmp3 PE=2 SV=1	Transforming growth factor beta like domain	cell population proliferation//signal transduction//growth	growth factor activity	--	--
Cluster-205.28675	63.9301	188.541	-1.5373	7.86e-09	7.34e-06	2445	0	Tolloid-like protein 2	tok	tolkin	1.6e-226	Tolloid-like protein 2 OS=Homo sapiens OX=9606 GN=TLL2 PE=1 SV=1	Calcium-binding EGF domain//Pvs28 EGF domain	--	calcium ion binding//zinc ion binding	membrane//cell surface	Meprin A metalloprotease
2 Immune-related genes
Cluster-205.22379	61.4317	237.076	-1.9399	8e-05	0.021597	1796	2.1e-121	arginase type I-like protein	E3.5.3.1, rocF, arg	arginase	3.3e-96	Arginase-1 OS=Homo sapiens OX=9606 GN=ARG1 PE=1 SV=2	ATP-dependent Clp protease adaptor protein ClpS//Arginase family//Nuclear envelope localisation domain//PAZ domain	protein catabolic process	metal ion binding//protein binding	integral component of membrane	Arginase
Cluster-205.16992	88.9828	338.547	-1.9423	9.5e-06	0.0044976	1527	7.1e-86	Aquaporin-4	AQP4	aquaporin-4	1.7e-48	Aquaporin-4 OS=Mus musculus OX=10090 GN=Aqp4 PE=1 SV=2	Major intrinsic protein	transmembrane transport//transport	channel activity	membrane	Aquaporin (major intrinsic protein family)
Cluster-205.10120	1.58169	23.3281	-3.798	0.00024852	0.047188	1607	7e-76	fibrocystin-L-like isoform X3	-	-	--	--	methylene-5,6,7,8-tetrahydromethanopterin dehydrogenase	methanogenesis//oxidation-reduction process	ferredoxin hydrogenase activity	ferredoxin hydrogenase complex	--
Cluster-205.17077	72.8148	214.971	-1.5811	0.00017787	0.037361	2209	9.6e-116	fibrinogen-related protein 9	-	-	1.2e-52	Ryncolin-2 OS=Cerberus rynchops OX=46267 PE=1 SV=1	Adenovirus penton base protein	endocytosis involved in viral entry into host cell	--	T=25 icosahedral viral capsid	--
Cluster-205.13059	217.848	557.822	-1.3501	1.58e-06	0.0010188	3299	5.5e-184	fibrinogen-related protein 11	-	-	5.2e-55	Angiopoietin-related protein 2 OS=Mus musculus OX=10090 GN=Angptl2 PE=2 SV=2	GrpE//Fibrinogen alpha/beta chain family//Colipase, C-terminal domain//Initiation control protein YabA//Autophagy protein Apg17//Bacillus haemolytic enterotoxin (HBL)//Prominin//Oxaloacetate decarboxylase, gamma chain//Sec8 exocyst complex component specific domain//Domain of unknown function (DUF4665)//Exonuclease VII, large subunit//Growth-arrest specific micro-tubule binding//Laminin Domain II	sodium ion export across plasma membrane//arginine metabolic process//autophagy//DNA catabolic process//cell adhesion//pyruvate metabolic process//pathogenesis//vesicle docking involved in exocytosis//ribosome biogenesis//digestion//DNA replication//protein polymerization//cell motility//protein folding//lipid catabolic process//signal transduction//sodium ion transport//proline metabolic process…	oxaloacetate decarboxylase activity//adenyl-nucleotide exchange factor activity//protein homodimerization activity//signaling receptor binding//chaperone binding//enzyme activator activity//sodium ion transmembrane transporter activity//exodeoxyribonuclease VII activity	extracellular region//motile cilium//exodeoxyribonuclease VII complex//membrane//fibrinogen complex//integral component of membrane//exocyst	--
Cluster-205.9824	44.9599	155.723	-1.7643	9.56e-09	8.69e-06	2982	1.6e-278	complement component C3-like protein	-	-	6.2e-55	Complement C3 (Fragment) OS=Eptatretus burgeri OX=7764 GN=C3 PE=1 SV=1	A-macroglobulin TED domain//A-macroglobulin receptor binding domain	--	--	extracellular region//extracellular space	Alpha-macroglobulin
Cluster-15592.0	56.1663	148.875	-1.4077	1.22e-05	0.0054774	3470	6.8e-185	matrix metalloproteinase-16-like	MMP14	matrix metalloproteinase-14 (membrane-inserted)	1.8e-82	Matrix metalloproteinase-16 OS=Homo sapiens OX=9606 GN=MMP16 PE=1 SV=2	Ellis van Creveld protein 2 like protein//Astacin (Peptidase family M12A)//Matrixin	proteolysis//smoothened signaling pathway	zinc ion binding//metalloendopeptidase activity	extracellular matrix	--
Cluster-205.37470	43.0738	756.773	-4.1332	2.02e-05	0.0081728	2196	3e-303	heat shock protein 70	HSPA1_8	heat shock 70kDa protein 1/8	6e-265	Heat shock protein 70 B2 OS=Anopheles albimanus OX=7167 GN=HSP70B2 PE=3 SV=1	FGGY family of carbohydrate kinases, C-terminal domain	carbohydrate metabolic process//positive regulation of voltage-gated potassium channel activity//sleep//regulation of synaptic transmission, cholinergic	phosphotransferase activity, alcohol group as acceptor	--	--
Cluster-205.9286	64.8571	165.352	-1.4015	5.35e-05	0.016575	2993	2.8e-110	glutamate receptor-like	GRIN	glutamate receptor, ionotropic, invertebrate	2.2e-52	Glutamate receptor 2 OS=Mus musculus OX=10090 GN=Gria2 PE=1 SV=3	Ligated ion channel L-glutamate- and glycine-binding site//Ligand-gated ion channel//Ion transport protein//Oxaloacetate decarboxylase, gamma chain//SUR7/PalI family	sodium ion export across plasma membrane//transmembrane transport//chemical synaptic transmission//ion transport//pyruvate metabolic process//proline metabolic process//signal transduction//sodium ion transport//arginine metabolic process	ion channel activity//ionotropic glutamate receptor activity//sodium ion transmembrane transporter activity//ligand-gated ion channel activity//oxaloacetate decarboxylase activity	membrane//plasma membrane	Glutamate-gated AMPA-type ion channel receptor subunit GluR2 and related subunits
3 Nutrients anabolism related genes
Cluster-4318.0	67.165	0.436181	8.0013	0.00014609	0.032574	1172	6e-85	carbonic anhydrase-like protein, partial	CA	carbonic anhydrase	2.7e-46	Carbonic anhydrase 2 OS=Tribolodon hakonensis OX=151740 GN=ca2 PE=2 SV=3	--	--	--	--	--
Cluster-205.5634	530.047	130.269	2.0427	0.00019216	0.039022	2581	7.4e-43	dimethylaniline monooxygenase [N-oxide-forming] 2-like isoform X2	-	-	5.6e-20	Flavin-containing monooxygenase FMO GS-OX-like 5 OS=Arabidopsis thaliana OX=3702 GN=At1g63370 PE=2 SV=2	Flavin-binding monooxygenase-like//FAD dependent oxidoreductase//Pyridine nucleotide-disulphide oxidoreductase	oxidation-reduction process//RNA interference//RNA transport	NADP binding//N,N-dimethylaniline monooxygenase activity//oxidoreductase activity//flavin adenine dinucleotide binding	late endosome	Flavin-containing monooxygenase
Cluster-205.29647	3682.89	1725.32	1.0957	3e-05	0.010847	1687	4.8e-144	fatty acyl desaturase	FADS2	acyl-CoA 6-desaturase (Delta-6 desaturase)	3.1e-104	Acyl-CoA 6-desaturase OS=Homo sapiens OX=9606 GN=FADS2 PE=1 SV=1	Fatty acid desaturase	lipid metabolic process	--	--	Delta 6-fatty acid desaturase/delta-8 sphingolipid desaturase
Cluster-205.14865	654.466	308.342	1.0977	3.9e-05	0.013102	1326	4.9e-59	fatty acyl desaturase	FADS2	acyl-CoA 6-desaturase (Delta-6 desaturase)	8.6e-41	Acyl-CoA (8-3)-desaturase OS=Homo sapiens OX=9606 GN=FADS1 PE=1 SV=3	GATA zinc finger//Fatty acid desaturase	lipid metabolic process//regulation of transcription, DNA-templated	zinc ion binding//sequence-specific DNA binding	--	Delta 6-fatty acid desaturase/delta-8 sphingolipid desaturase
Cluster-205.36111	173.58	52.3637	1.7202	3.76e-13	4.08e-10	2060	5.6e-110	elongation of very long chain fatty acids protein 4-like	ELOVL4	elongation of very long chain fatty acids protein 4	5.9e-73	Elongation of very long chain fatty acids protein 4 OS=Homo sapiens OX=9606 GN=ELOVL4 PE=1 SV=1	Ribosomal protein L36//GNS1/SUR4 family	nodule morphogenesis//DNA topological change//translation//ribosome biogenesis	structural constituent of ribosome//DNA topoisomerase activity//DNA binding//metal ion binding	ribosome//integral component of membrane	--
Cluster-205.24972	21570.7	6039.35	1.8371	3.55e-06	0.0020388	2508	1.3e-196	S-adenosylmethionine synthase-like isoform X1	metK	S-adenosylmethionine synthetase	2.7e-168	S-adenosylmethionine synthase isoform type-1 OS=Mus musculus OX=10090 GN=Mat1a PE=1 SV=1	S-adenosylmethionine synthetase, central domain//Domain of unknown function (DUF1984)//S-adenosylmethionine synthetase, N-terminal domain//S-adenosylmethionine synthetase, C-terminal domain	methionine metabolic process//S-adenosylmethionine biosynthetic process//phytochelatin biosynthetic process//response to metal ion	methionine adenosyltransferase activity//glutathione gamma-glutamylcysteinyltransferase activity//metal ion binding	--	S-adenosylmethionine synthetase
Cluster-205.14815	1433.88	337.942	2.0918	3.97e-05	0.013278	2229	1.4e-119	PREDICTED: phosphatidylserine decarboxylase proenzyme, mitochondrial isoform X1	psd, PISD	phosphatidylserine decarboxylase	2.2e-89	Phosphatidylserine decarboxylase proenzyme, mitochondrial OS=Pongo abelii OX=9601 GN=PISD PE=2 SV=1	Phosphatidylserine decarboxylase	glycerolipid metabolic process//phospholipid biosynthetic process//L-serine metabolic process//glycine metabolic process//threonine metabolic process	phosphatidylserine decarboxylase activity	--	Phosphatidylserine decarboxylase
Cluster-298.0	933.798	0	27.883	1.63e-20	3.66e-16	2385	1.3e-158	PREDICTED: glutamine synthetase-like	glnA, GLUL	glutamine synthetase	2.6e-152	Glutamine synthetase OS=Gallus gallus OX=9031 GN=GLUL PE=1 SV=1	Glutamine synthetase, beta-Grasp domain//Glutamine synthetase, catalytic domain	peptidoglycan biosynthetic process//glutamine biosynthetic process//nitrogen compound metabolic process	glutamate-ammonia ligase activity	--	Glutamine synthetase
Cluster-457.0	504.107	0	26.583	8.67e-19	5.83e-15	1320	4.8e-99	PREDICTED: parkin coregulated gene protein homolog	-	-	4.3e-93	Parkin coregulated gene protein homolog OS=Mus musculus OX=10090 GN=Pacrg PE=1 SV=1	Frizzled/Smoothened family membrane region	cell surface receptor signaling pathway	--	membrane	Uncharacterized conserved protein
Cluster-205.16952	183.269	71.2137	1.395	2.49e-05	0.0094482	4035	5.7e-90	Poly(ADP-ribose) glycohydrolase	-	-	3.9e-12	Poly(ADP-ribose) glycohydrolase 1 OS=Arabidopsis thaliana OX=3702 GN=PARG1 PE=1 SV=2	Poly (ADP-ribose) glycohydrolase (PARG)	carbohydrate metabolic process//signal transduction//immune response	poly(ADP-ribose) glycohydrolase activity//tumor necrosis factor receptor binding	membrane	Poly(ADP-ribose) glycohydrolase
Cluster-870.0	212.311	0	10.698	0.00018467	0.038549	897	5.6e-107	NADH dehydrogenase subunit 1 (mitochondrion)	-	-	1.8e-66	NADH-ubiquinone oxidoreductase chain 1 OS=Lumbricus terrestris OX=6398 GN=ND1 PE=3 SV=1	NADH dehydrogenase	oxidation-reduction process	--	membrane	NADH dehydrogenase subunit 1
Cluster-477.0	1313.6	0	28.344	3.81e-21	1.28e-16	1850	4.9e-166	mitochondrial creatine kinase	E2.7.3.2	creatine kinase	1.3e-135	Creatine kinase B-type OS=Gallus gallus OX=9031 GN=CKB PE=1 SV=1	ATP:guanido phosphotransferase, C-terminal catalytic domain//ATP:guanido phosphotransferase, N-terminal domain	--	kinase activity//transferase activity, transferring phosphorus-containing groups	--	Creatine kinases
Cluster-205.8142	545.191	174.011	1.6592	8.63e-06	0.0041716	2509	1.1e-147	LOW QUALITY PROTEIN: adenosine kinase 1-like	E2.7.1.20, ADK	adenosine kinase	2.4e-108	Adenosine kinase 2 OS=Arabidopsis thaliana OX=3702 GN=ADK2 PE=1 SV=1	--	--	--	--	Possible pfkB family carbohydrate kinase
Cluster-205.37536	643.514	272.004	1.254	8.41e-05	0.022161	4124	1.8e-200	isocitrate dehydrogenase [NADP] cytoplasmic-like	IDH1, IDH2, icd	isocitrate dehydrogenase	3.1e-182	Isocitrate dehydrogenase [NADP] cytoplasmic OS=Microtus mexicanus OX=79689 GN=IDH1 PE=2 SV=1	Isocitrate/isopropylmalate dehydrogenase	oxidation-reduction process	oxidoreductase activity, acting on the CH-OH group of donors, NAD or NADP as acceptor	--	NADP-dependent isocitrate dehydrogenase
Cluster-6841.0	1680.31	0.346279	11.819	1.07e-09	1.07e-06	1522	3.1e-222	cytochrome c oxidase subunit 1 (mitochondrion)	-	-	1.2e-190	Cytochrome c oxidase subunit 1 OS=Lumbricus terrestris OX=6398 GN=COI PE=3 SV=1	--	multicellular organism development	--	--	Cytochrome c oxidase, subunit I
Cluster-205.1045	54.9221	15.0534	1.7995	1.53e-05	0.0066715	1784	2.9e-99	Alcohol dehydrogenase [NADP(+)]	E1.1.1.21, AKR1	aldehyde reductase	4.5e-77	Aldo-keto reductase family 1 member B7 OS=Mus musculus OX=10090 GN=Akr1b7 PE=1 SV=4	--	--	--	--	Aldo/keto reductase family proteins
Note:for annotation accuracy, only genes with an e-value less than e-50 were selected in NR datebase.
